# Supplementary material for: Episignatures in practice: independent evaluation of published episignatures for the molecular diagnostics of ten neurodevelopmental disorders
Source: Eur J Hum Genet. 2023 Oct 23;32(2):190–9. doi: 10.1038/s41431-023-01474-x (PMC10853222; doi:10.1038/s41431-023-01474-x)
Supplement: Supplementary file 2 — Supplementary tables [file 41431_2023_1474_MOESM2_ESM.xlsx]

## Sheet: Supp table 1
Supp table 1. Description of validation and testing sets along with kNN predictions for each sample by each signature with 3/4 parametrization
Sample_Name	ID_plot	Syndrome	status	ACMG classification	Variant	Protein	Variant type	Inheritance	Age at sampling (years)	skinHorvath	Sex	ATRX	CdL	CHD7_1	CHD7_2	CHD8_1	CHD8_2	CREBBP	DNMT3A	KDM5C_1	KDM5C_2	KMT2A_1	KMT2A_2	KMT2D_1	KMT2D_2	NSD1_1	NSD1_2	batch
205617080155_R06C01	ATRX_1	ATRX	ATRX Pathogenic	5	NM_000489.6:c.109C>T	p.(Arg37*)	Stop gain	Maternal	3	6.28280822945933	M	ATRX Pathogenic	Control	Control	Control	Control	Control	Control	Control	Control	Control	Control	Control	Control	Control	Control	Control	Diagenode_2021
205624890076_R07C01	ATRX_4	ATRX	ATRX Pathogenic	4	NM_000489.6:c.5540A>G	p.(Tyr1847Cys)	Missense	Maternal	0.02	0.563442091937426	M	ATRX Pathogenic	Control	Control	Control	Control	Control	Control	Control	Control	Control	Control	Control	Control	Control	Control	Control	Diagenode_2021
205624890111_R04C01	ATRX_5	ATRX	ATRX Pathogenic	5	NM_000489.6:c.21-4552_485-118del	p.(Ser7Argfs*27)	Partial deletion	Maternal	1	0.664757925748618	M	ATRX Pathogenic	Control	Control	Control	Control	Control	Control	Control	Control	Control	Control	Control	Control	Control	Control	Control	Diagenode_2021
205624890128_R01C01	ATRX_3	ATRX	ATRX Pathogenic	5	NM_000489.6:c.109C>T	p.(Arg37*)	Stop gain	Maternal	31	20.7944185584227	M	ATRX Pathogenic	Control	Control	Control	Control	Control	Control	Control	Control	Control	Control	Control	Control	Control	Control	Control	Diagenode_2021
205854130087_R06C01	ATRX_2	ATRX	ATRX Pathogenic	4	NM_000489.6:c.7366dup	p.(Met2456Asnfs*42)	Frameshift	Maternal	3	2.24130911064699	M	ATRX Pathogenic	Control	Control	Control	Control	Control	Control	Control	Control	Control	Control	Control	Control	Control	Control	Control	Diagenode_2022
205857040123_R08C01	ATRX_6	ATRX	ATRX Pathogenic	4	NM_000489.6:c.5072A>C	p.(Gln1691Pro)	Missense	Maternal	2.17	0.899438282254105	M	ATRX Pathogenic	Control	Control	Control	Control	Control	Control	Control	Control	Control	Control	Control	Control	Control	Control	Control	Diagenode_2022
205857040141_R03C01	ATRX_8	ATRX	ATRX Pathogenic	5	NM_000489.6:c.109C>T	p.(Arg37*)	Stop gain	Unknown	33	23.7941655485103	M	ATRX Pathogenic	Control	Control	Control	Control	Control	Control	Control	Control	Control	Control	Control	Control	Control	Control	Control	Diagenode_2022
205862300139_R07C01	ATRX_7	ATRX	ATRX Pathogenic	5	NM_000489.6:c.4865C>T	p.(Ala1622Val)	Missense	Maternal	1.5	1.41389425136517	M	ATRX Pathogenic	Control	Control	Control	Control	Control	Control	Control	Control	Control	Control	Control	Control	Control	Control	Control	Diagenode_2022
205617080104_R04C01	ATRX_17	ATRX	ATRX VUS	3	NM_000489.6:c.6064C>T	p.(Leu2022Phe)	Missense	Maternal	8	17.9460974401905	M	ATRX Pathogenic	Control	Control	Control	Control	Control	Control	Control	Control	Control	Control	Control	Control	Control	Control	Control	Diagenode_2021
205617080159_R07C01	ATRX_11	ATRX	ATRX VUS	3	NM_000489.6:c.4156G>A	p.(Glu1386Lys)	Missense	Maternal	17	8.76696719523321	M	Control	Control	Control	Control	Control	Control	Control	Control	Control	Control	Control	Control	Control	Control	Control	Control	Diagenode_2021
205624890050_R08C01	ATRX_15	ATRX	ATRX VUS	3	NM_000489.6:c.2798C>A	p.(Ser933Tyr)	Missense	Maternal	4	1.12027402568203	M	Control	Control	Control	Control	Control	Control	Control	Control	Control	Control	Control	Control	Control	Control	Control	Control	Diagenode_2021
205624890105_R06C01	ATRX_12	ATRX	ATRX VUS	3	NM_000489.6:c.5646A>G	p.(Ile1882Met)	Missense	De novo	9.5	7.14167383128084	M	ATRX Pathogenic	Control	Control	Control	Control	Control	Control	Control	Control	Control	Control	Control	Control	Control	Control	Control	Diagenode_2021
205624890111_R05C01	ATRX_13	ATRX	ATRX VUS	3	NM_000489.6:c.6532C>T	p.(Arg2178Trp)	Missense	Maternal	17	11.3664412257404	M	ATRX Pathogenic	Control	Control	Control	Control	Control	Control	Control	Control	Control	Control	Control	Control	Control	Control	Control	Diagenode_2021
205624890127_R05C01	ATRX_9	ATRX	ATRX VUS	3	NM_000489.6:c.371-10A>G	p.?	Intronic	Maternal	3.5	1.93410524606278	M	Control	Control	Control	Control	Control	Control	Control	Control	Control	Control	Control	Control	Control	Control	Control	Control	Diagenode_2021
205624890127_R08C01	ATRX_14	ATRX	ATRX VUS	3	NM_000489.6:c.1235A>G	p.(Asp412Gly)	Missense	Maternal	3	2.40405335607283	M	Control	Control	Control	Control	Control	Control	Control	Control	Control	Control	Control	Control	Control	Control	Control	Control	Diagenode_2021
205624890147_R07C01	ATRX_16	ATRX	ATRX VUS	3	NM_000489.6:c.1217A>G	p.(His406Arg)	Missense	Maternal	2	1.7473550379846	M	Control	Control	Control	Control	Control	Control	Control	Control	Control	Control	Control	Control	Control	Control	Control	Control	Diagenode_2021
205624890147_R08C01	ATRX_10	ATRX	ATRX VUS	3	NM_000489.6:c.5932_5934del	p.(Ser1978del)	Frameshift	Maternal	5	5.10838476726082	M	Control	Control	Control	Control	Control	Control	Control	Control	Control	Control	Control	Control	Control	Control	Control	Control	Diagenode_2021
205854130052_R07C01	ATRX_18	ATRX	ATRX VUS	3	NM_000489.6:c.4292A>G	p.(Gln1431Arg)	Missense	Maternal	5	3.92460153876071	M	Control	Control	Control	Control	Control	Control	Control	Control	Control	Control	Control	Control	Control	Control	Control	Control	Diagenode_2022
205617080171_R02C01	CHARGE_1	CHARGE	CHD7 Pathogenic	5	NM_017780.4:c.2504_2508del	p.(Tyr835Serfs*14)	Frameshift	Not Maternal	1	1.23059005123734	F	Control	Control	CHD7 Pathogenic	CHD7 Pathogenic	Control	Control	Control	Control	Control	Control	Control	Control	Control	Control	Control	Control	Diagenode_2021
205624890086_R03C01	CHARGE_2	CHARGE	CHD7 Pathogenic	5	NM_017780.4:c.963dup	p.(Leu322Ilefs*3)	Frameshift	De novo	0.58	0.588756003255978	M	Control	Control	CHD7 Pathogenic	CHD7 Pathogenic	Control	Control	Control	Control	Control	Control	Control	Control	Control	Control	Control	Control	Diagenode_2021
205624890105_R05C01	CHARGE_4	CHARGE	CHD7 Pathogenic	5	NM_017780.4:c.469C>T	p.(Arg157*)	Stop gain	De novo	0.05	0.174785387915586	F	Control	Control	CHD7 Pathogenic	CHD7 Pathogenic	Control	Control	Control	Control	Control	Control	Control	Control	Control	Control	Control	Control	Diagenode_2021
205857040123_R07C01	CHARGE_6	CHARGE	CHD7 Pathogenic	5	NM_017780.4:c.3655C>T	p.(Arg1219*)	Stop gain	De novo	8	0.16583234326523	M	Control	Control	CHD7 Pathogenic	CHD7 Pathogenic	Control	Control	Control	Control	Control	Control	Control	Control	Control	Control	Control	Control	Diagenode_2022
205857040141_R07C01	CHARGE_3	CHARGE	CHD7 Pathogenic	4	NM_017780.4:c.5405G>A	p.(Gly1802Asp)	Splice	Not maternal	9	6.53217079735825	M	Control	Control	CHD7 Pathogenic	Control	Control	Control	Control	Control	Control	Control	Control	Control	Control	Control	Control	Control	Diagenode_2022
205857040141_R08C01	CHARGE_10	CHARGE	CHD7 Pathogenic	5	NM_017780.4:c.2959C>T	p.(Arg987*)	Stop gain	De novo	0.06	0.238571368560173	F	Control	Control	CHD7 Pathogenic	CHD7 Pathogenic	Control	Control	Control	Control	Control	Control	Control	Control	Control	Control	Control	Control	Diagenode_2022
205857040180_R08C01	CHARGE_9	CHARGE	CHD7 Pathogenic	4	NM_017780.4:c.2219A>G	p.(Asp740Gly)	Missense	Unknown	15	19.8992900019901	F	Control	Control	CHD7 Pathogenic	Control	Control	Control	Control	Control	Control	Control	Control	Control	Control	Control	Control	Control	Diagenode_2022
205862300093_R08C01	CHARGE_7	CHARGE	CHD7 Pathogenic	5	NM_017780.4:c.6850C>T	p.(Arg2284*)	Stop gain	De novo	1	0.723860439134029	F	Control	Control	CHD7 Pathogenic	CHD7 Pathogenic	Control	Control	Control	Control	Control	Control	Control	Control	Control	Control	Control	Control	Diagenode_2022
205862300139_R05C01	CHARGE_8	CHARGE	CHD7 Pathogenic	5	NM_017780.4:c.7252C>T	p.(Arg2418*)	Stop gain	Unknown	0.58	1.04977340870493	F	Control	Control	Control	Control	Control	Control	Control	Control	Control	Control	Control	Control	Control	Control	Control	Control	Diagenode_2022
205862300163_R03C01	CHARGE_5	CHARGE	CHD7 Pathogenic	5	NM_017780.4:c.5301-14A>G	p.?	Frameshift	De novo	1.5	1.69438922343203	M	Control	Control	CHD7 Pathogenic	CHD7 Pathogenic	Control	Control	Control	Control	Control	Control	Control	Control	Control	Control	Control	Control	Diagenode_2022
205862300163_R08C01	CHARGE_11	CHARGE	CHD7 Pathogenic	5	NM_017780.4:c.7123del	p.(Ser2375Valfs*68)	Frameshift	De novo	3	2.89132666873557	F	Control	Control	CHD7 Pathogenic	CHD7 Pathogenic	Control	Control	Control	Control	Control	Control	Control	Control	Control	Control	Control	Control	Diagenode_2022
205617080159_R08C01	CHARGE_14	CHARGE	CHD7 VUS	3	NM_017780.4:c.6194G>A	p.(Arg2065His)	Missense	Maternal (very mild symptoms but not asymptomatic)	8	4.45180183200446	M	Control	Control	Control	Control	Control	Control	Control	Control	Control	Control	Control	Control	Control	Control	Control	Control	Diagenode_2021
205624890111_R03C01	CHARGE_16	CHARGE	CHD7 VUS	3	NM_017780.4:c.3398C>T	p.(Thr1133Met)	Missense	Unknown	30	22.8549613829577	M	Control	Control	CHD7 Pathogenic	Control	Control	Control	Control	Control	Control	Control	Control	Control	Control	Control	Control	Control	Diagenode_2021
205624890127_R01C01	CHARGE_17	CHARGE	CHD7 VUS	3	NM_017780.4:c.4208T>G	p.(Ile1403Arg)	Missense	De novo	11	7.49799503986909	M	Control	Control	Control	Control	Control	Control	Control	Control	Control	Control	Control	Control	Control	Control	Control	Control	Diagenode_2021
205624890128_R05C01	CHARGE_15	CHARGE	CHD7 VUS	3	NM_017780.4:c.5744G>A	p.(Arg1915Gln)	Missense	De novo	15.6	12.374620188161	F	Control	Control	Control	Control	Control	Control	Control	Control	Control	Control	Control	Control	Control	Control	Control	Control	Diagenode_2021
205854130087_R03C01	CHARGE_18	CHARGE	CHD7 VUS	3	NM_017780.4:c.6193C>T	p.(Arg2065Cys)	Missense	Unknown	15	9.77363522660682	F	Control	Control	Control	CHD7 Pathogenic	Control	Control	Control	Control	Control	Control	Control	Control	Control	Control	Control	Control	Diagenode_2022
205854130087_R07C01	CHARGE_12	CHARGE	CHD7 VUS	3	NM_017780.4:c.3566G>C	p.(Arg1189Pro)	Missense	Paternal (affected)	5	3.12863117882434	M	Control	Control	Control	Control	Control	Control	Control	Control	Control	Control	Control	Control	Control	Control	Control	Control	Diagenode_2022
205857040100_R04C01	CHARGE_13	CHARGE	CHD7 VUS	4*	arr8q12(61551446-62298932)*3		Duplication	De novo	3.5	3.10179167733565	M	Control	Control	Control	Control	Control	Control	Control	Control	Control	Control	Control	Control	Control	Control	Control	Control	Diagenode_2022
205049780085_R01C01	AUTS18_15	AUTS18	CHD8 Pathogenic	5	NM_001170629.1:c.727C>T	p.(Arg243*)	Stop gain	De novo	8	3.28651227302497	M	Control	Control	Control	Control	Control	CHD8 Pathogenic	Control	Control	Control	Control	Control	Control	Control	Control	Control	Control	CNRGH_May2021
205049780085_R02C01	AUTS18_10	AUTS18	CHD8 Pathogenic	4	NM_001170629.1:c.3338del	p.(Arg1113Leufs*41)	Frameshift	De novo	3	3.60427277597476	M	Control	Control	Control	Control	Control	CHD8 Pathogenic	Control	Control	Control	Control	Control	Control	Control	Control	Control	Control	CNRGH_May2021
205049780085_R03C01	AUTS18_9	AUTS18	CHD8 Pathogenic	4	NM_001170629.1:c.5534_5543del	p.(Lys1845Metfs*43)	Frameshift	De novo	4	3.71050256505945	M	Control	Control	Control	Control	CHD8 Pathogenic	CHD8 Pathogenic	Control	Control	Control	Control	Control	Control	Control	Control	Control	Control	CNRGH_May2021
205049780085_R04C01	AUTS18_8	AUTS18	CHD8 Pathogenic	4	NM_001170629.1:c.4727+1del	p.?	Splice	De novo	6	2.5755038656995	M	Control	Control	Control	Control	CHD8 Pathogenic	CHD8 Pathogenic	Control	Control	Control	Control	Control	Control	Control	Control	Control	Control	CNRGH_May2021
205049780085_R05C01	AUTS18_11	AUTS18	CHD8 Pathogenic	5	NM_001170629.1:c.4115del	p.(Asn1372Thrfs*12)	Frameshift	De novo	23	3.42111450019459	F	Control	Control	Control	Control	Control	CHD8 Pathogenic	Control	Control	Control	Control	Control	Control	Control	Control	Control	Control	CNRGH_May2021
205049780085_R06C01	AUTS18_12	AUTS18	CHD8 Pathogenic	4	NM_001170629.1:c.7112dup	p.(Asn2371Lysfs*2)	Frameshift	De novo	7	6.46047627275084	M	Control	Control	Control	Control	Control	Control	Control	Control	Control	Control	Control	Control	Control	Control	Control	Control	CNRGH_May2021
205049780085_R07C01	AUTS18_6	AUTS18	CHD8 Pathogenic	3	NM_001170629.1:c.1733G>A	p.(Arg578His)	Missense	De novo	6	6.49271905678603	M	Control	Control	Control	Control	Control	Control	Control	Control	Control	Control	Control	Control	Control	Control	Control	Control	CNRGH_May2021
205049780085_R08C01	AUTS18_13	AUTS18	CHD8 Pathogenic	5	arr14q11.2(21829403-21897616)x1	Deletion of whole CDH8 gene except exon 1 - also include parts of SUPT16H	Partial deletion	Paternal (mildly affected)	7	6.59231799231988	M	Control	Control	Control	Control	Control	CHD8 Pathogenic	Control	Control	Control	Control	Control	Control	Control	Control	Control	Control	CNRGH_May2021
205049780102_R01C01	AUTS18_14	AUTS18	CHD8 Pathogenic	5	arr14q11.2(21829403-21897616)x1	Deletion of whole CDH8 gene except exon 1 - also include parts of SUPT16H	Partial deletion	Paternal (mildly affected)	11	7.39267716577205	F	Control	Control	Control	Control	CHD8 Pathogenic	CHD8 Pathogenic	Control	Control	Control	Control	Control	Control	Control	Control	Control	Control	CNRGH_May2021
205049780102_R02C01	AUTS18_5	AUTS18	CHD8 Pathogenic	5	NM_001170629.1:c.3322dup	p.(Ile1108Asnfs*7)	Frameshift	De novo	10	7.56904472838983	M	Control	Control	Control	Control	CHD8 Pathogenic	CHD8 Pathogenic	Control	Control	Control	Control	Control	Control	Control	Control	Control	Control	CNRGH_May2021
205049780102_R03C01	AUTS18_7	AUTS18	CHD8 Pathogenic	4	NM_001170629.1:c.6130C>T	p.(Arg2044*)	Stop gain	De novo	6	4.13883419366531	M	Control	Control	Control	Control	Control	CHD8 Pathogenic	Control	Control	Control	Control	Control	Control	Control	Control	Control	Control	CNRGH_May2021
205049780102_R04C01	AUTS18_16	AUTS18	CHD8 Pathogenic	5	NM_001170629.1:c.727C>T	p.(Arg243*)	Stop gain	De novo	NA	1.21515296842702	M	Control	Control	Control	Control	Control	CHD8 Pathogenic	Control	Control	Control	Control	Control	Control	Control	Control	Control	Control	CNRGH_May2021
205049780102_R05C01	AUTS18_1	AUTS18	CHD8 Pathogenic	5	NM_001170629.1:c.3511C>T	p.(Gln1171*)	Stop gain	Paternal	7	3.722150707242	F	Control	Control	Control	Control	CHD8 Pathogenic	CHD8 Pathogenic	Control	Control	Control	Control	Control	Control	Control	Control	Control	Control	CNRGH_May2021
205049780102_R06C01	AUTS18_2	AUTS18	CHD8 Pathogenic	5	NM_001170629.1:c.3511C>T	p.(Gln1171*)	Stop gain	Unknown	36	32.0037404735367	M	Control	Control	Control	Control	Control	CHD8 Pathogenic	Control	Control	Control	Control	Control	Control	Control	Control	Control	Control	CNRGH_May2021
205049780102_R07C01	AUTS18_3	AUTS18	CHD8 Pathogenic	5	NM_001170629.1:c.2937_2939delinsTC	p.(Leu980Argfs*5)	Frameshift	De novo	10	19.321631741013	M	Control	Control	Control	Control	Control	CHD8 Pathogenic	Control	Control	Control	Control	Control	Control	Control	Control	Control	Control	CNRGH_May2021
205049780102_R08C01	AUTS18_4	AUTS18	CHD8 Pathogenic	5	NM_001170629.1:c.1582_1583del	p.(Lys528Glyfs*14)	Frameshift	De novo	19	15.886331193588	M	Control	Control	Control	Control	Control	CHD8 Pathogenic	Control	Control	Control	Control	Control	Control	Control	Control	Control	Control	CNRGH_May2021
205049780094_R08C01	AUTS18_18	AUTS18	CHD8 VUS	3	NM_001170629.1:c.7508A>C	p.(His2503Pro)	Missense		5	5.2645463526272	M	Control	Control	Control	Control	Control	Control	Control	Control	Control	Control	Control	Control	Control	Control	Control	Control	CNRGH_May2021
205049780100_R01C01	AUTS18_17	AUTS18	CHD8 VUS	3	NM_001170629.1:c.2T>C	p.(Met1?)	Start loss	Maternal	5	4.14470376121557	M	Control	Control	Control	Control	Control	Control	Control	Control	Control	Control	Control	Control	Control	Control	Control	Control	CNRGH_May2021
205049780100_R02C01	AUTS18_19	AUTS18	CHD8 VUS	3	NM_001170629.1:c.7645_7647del	p.(Asp2549del)	Inframe indel	Paternal	13	11.4292886337376	M	Control	Control	Control	Control	Control	Control	Control	Control	Control	Control	Control	Control	Control	Control	Control	Control	CNRGH_May2021
205617080104_R07C01	AUTS18_25	AUTS18	CHD8 VUS	3	NM_001170629.1:c.3389G>A	p.(Arg1130His)	Missense	Maternal	11	7.42546866355618	M	Control	Control	Control	Control	Control	Control	Control	Control	Control	Control	Control	Control	Control	Control	Control	Control	Diagenode_2021
205617080104_R08C01	AUTS18_24	AUTS18	CHD8 VUS	3	NM_001170629.1:c.2364+1G>C	p.?	Splice	Maternal	3	2.53790301305475	M	Control	Control	Control	Control	Control	Control	Control	Control	Control	Control	Control	Control	Control	Control	Control	Control	Diagenode_2021
205617080159_R06C01	AUTS18_23	AUTS18	CHD8 VUS	3	NM_001170629.1:c.4173G>T	p.(Lys1391Asn)	Missense	Not maternal	3.4	2.40346496241387	M	Control	Control	Control	Control	Control	Control	Control	Control	Control	Control	Control	Control	Control	Control	Control	Control	Diagenode_2021
205624890086_R02C01	AUTS18_20	AUTS18	CHD8 VUS	3	NM_001170629.1:c.2987C>T	p.(Pro996Leu)	Missense	Unknown	4	2.58074551626589	M	Control	Control	Control	Control	Control	Control	Control	Control	Control	Control	Control	Control	Control	Control	Control	Control	Diagenode_2021
205624890128_R02C01	AUTS18_22	AUTS18	CHD8 VUS	3	NM_001170629.1:c.2063T>C	p.(Leu688Pro)	Missense	Paternal (mildly affected)	8.5	6.55198801815622	F	Control	Control	Control	Control	Control	Control	Control	Control	Control	Control	Control	Control	Control	Control	Control	Control	Diagenode_2021
205624890147_R04C01	AUTS18_21	AUTS18	CHD8 VUS	3	NM_001170629.2:c.7273G>T	p.(Asp2425Tyr)	Missense	Paternal	12	7.62337824851557	M	Control	Control	Control	Control	Control	Control	Control	Control	Control	Control	Control	Control	Control	Control	Control	Control	Diagenode_2021
205617080104_R01C01	NA		Control	NA					0.33	0.07121731219469	M	Control	Control	Control	Control	Control	Control	Control	Control	Control	Control	Control	Control	Control	Control	Control	Control	Diagenode_2021
205617080155_R02C01	NA		Control	NA					3	2.75544809565338	F	Control	Control	Control	Control	Control	Control	Control	Control	Control	Control	Control	Control	Control	Control	Control	Control	Diagenode_2021
205617080159_R03C01	NA		Control	NA					11	7.7342016647525	F	Control	Control	Control	Control	Control	Control	Control	Control	Control	Control	Control	Control	Control	Control	Control	Control	Diagenode_2021
205617080171_R04C01	NA		Control	NA					16	9.9772455351253	M	Control	Control	Control	Control	Control	Control	Control	Control	Control	Control	Control	Control	Control	Control	Control	Control	Diagenode_2021
205624890050_R04C01	NA		Control	NA					4	3.56465870754264	F	Control	Control	Control	Control	Control	Control	Control	Control	Control	Control	Control	Control	Control	Control	Control	Control	Diagenode_2021
205624890076_R05C01	NA		Control	NA					1	1.13490028649014	F	Control	Control	Control	Control	Control	Control	Control	Control	Control	Control	Control	Control	Control	Control	Control	Control	Diagenode_2021
205624890086_R06C01	NA		Control	NA					23	18.6110604579143	F	Control	Control	Control	Control	Control	Control	Control	Control	Control	Control	Control	Control	Control	Control	Control	Control	Diagenode_2021
205624890105_R07C01	NA		Control	NA					11	7.25102386362822	M	Control	Control	Control	Control	Control	Control	Control	Control	Control	Control	Control	Control	Control	Control	Control	Control	Diagenode_2021
205624890111_R08C01	NA		Control	NA					14	9.16824972334357	M	Control	Control	Control	Control	Control	Control	Control	Control	Control	Control	Control	Control	Control	Control	Control	Control	Diagenode_2021
205624890127_R07C01	NA		Control	NA					11	7.06001168862007	M	Control	Control	Control	Control	Control	Control	Control	Control	Control	Control	Control	Control	Control	Control	Control	Control	Diagenode_2021
205624890128_R06C01	NA		Control	NA					2	1.44997327653277	F	Control	Control	Control	Control	Control	Control	Control	Control	Control	Control	Control	Control	Control	Control	Control	Control	Diagenode_2021
205624890147_R01C01	NA		Control	NA					NA	22.7013149884802	F	Control	Control	Control	Control	Control	Control	Control	Control	Control	Control	Control	Control	Control	Control	Control	Control	Diagenode_2021
205624890147_R05C01	NA		Control	NA					7	3.62850696263964	M	Control	Control	Control	Control	Control	Control	Control	Control	Control	Control	Control	Control	Control	Control	Control	Control	Diagenode_2021
205854120052_R07C01	NA		Control	NA					6	4.1801884976607	F	Control	Control	Control	Control	Control	Control	Control	Control	Control	Control	Control	Control	Control	Control	Control	Control	Diagenode_2022
205854120063_R06C01	NA		Control	NA					32	21.1341226212866	M	Control	Control	Control	Control	Control	Control	Control	Control	Control	Control	Control	Control	Control	Control	Control	Control	Diagenode_2022
205854130052_R08C01	NA		Control	NA					4	3.48793351848427	F	Control	Control	Control	Control	Control	Control	Control	Control	Control	Control	Control	Control	Control	Control	Control	Control	Diagenode_2022
205854130087_R05C01	NA		Control	NA					7.5	4.86169507663447	M	Control	Control	Control	Control	Control	Control	Control	Control	Control	Control	Control	Control	Control	Control	Control	Control	Diagenode_2022
205857040100_R03C01	NA		Control	NA					4	4.31003359538596	F	Control	Control	Control	Control	Control	Control	Control	Control	Control	Control	Control	Control	Control	Control	Control	Control	Diagenode_2022
205857040123_R02C01	NA		Control	NA					0.42	0.422703312216189	F	Control	Control	Control	Control	Control	Control	Control	Control	Control	Control	Control	Control	Control	Control	Control	Control	Diagenode_2022
205857040141_R01C01	NA		Control	NA					1	0.437186642964939	F	Control	Control	Control	Control	Control	Control	Control	Control	Control	Control	Control	Control	Control	Control	Control	Control	Diagenode_2022
205857040180_R04C01	NA		Control	NA					2	2.95433079684903	M	Control	Control	Control	Control	Control	Control	Control	Control	Control	Control	Control	Control	Control	Control	Control	Control	Diagenode_2022
205862300093_R02C01	NA		Control	NA					24	17.9891719474351	M	Control	Control	Control	Control	Control	Control	Control	Control	Control	Control	Control	Control	Control	Control	Control	Control	Diagenode_2022
205862300139_R04C01	NA		Control	NA					8	5.50249888523299	M	Control	Control	Control	Control	Control	Control	Control	Control	Control	Control	Control	Control	Control	Control	Control	Control	Diagenode_2022
205862300140_R03C01	NA		Control	NA					10	5.20074608313945	M	Control	Control	Control	Control	Control	Control	Control	Control	Control	Control	Control	Control	Control	Control	Control	Control	Diagenode_2022
205862300163_R01C01	NA		Control	NA					3.5	3.24958125062082	F	Control	Control	Control	Control	Control	Control	Control	Control	Control	Control	Control	Control	Control	Control	Control	Control	Diagenode_2022
205617080104_R06C01	RSTS_2	RSTS	CREBBP Pathogenic	4	NM_004380.2:c.5029G>A	p.(Glu1677Lys)	Missense	De novo	7	7.80664382990509	F	Control	Control	Control	Control	Control	Control	Control	Control	Control	Control	Control	Control	Control	Control	Control	Control	Diagenode_2021
205624890111_R07C01	RSTS_6	RSTS	CREBBP Pathogenic	4	NM_004380.2:c.643del	p.(Ala215Leufs*29)	Frameshift	De novo	13	8.70642764078275	F	Control	Control	Control	Control	Control	Control	CREBBP Pathogenic	Control	Control	Control	Control	Control	Control	Control	Control	Control	Diagenode_2021
205857040100_R07C01	RSTS_1	RSTS	CREBBP Pathogenic	4	NM_004380.2:c.6253C>T	p.(Gln2085*)	Stop gain	De novo	3.5	2.89816895787943	M	Control	Control	Control	Control	Control	Control	Control	Control	Control	Control	Control	Control	Control	Control	Control	Control	Diagenode_2022
205857040180_R06C01	RSTS_5	RSTS	CREBBP Pathogenic	4	NM_004380.2:c.3512C>G	p.(Thr1171Arg)	Missense	De novo	4	3.30594989887708	M	Control	Control	Control	Control	Control	Control	Control	Control	Control	Control	Control	Control	Control	Control	Control	Control	Diagenode_2022
205862300139_R01C01	RSTS_3	RSTS	CREBBP Pathogenic	4	NM_004380.2:c.4767C>G	p.(Asn1589Lys)	Missense	De novo	6	5.18769955340266	F	Control	Control	Control	Control	Control	Control	Control	Control	Control	Control	Control	Control	Control	Control	Control	Control	Diagenode_2022
205862300163_R05C01	RSTS_4	RSTS	CREBBP Pathogenic	4	NM_004380.2:c.3500A>G	p.(Tyr1167Cys)	Missense	Maternal (affected)	5	3.91340491889661	F	Control	Control	Control	Control	Control	Control	Control	Control	Control	Control	Control	Control	Control	Control	Control	Control	Diagenode_2022
205617080155_R07C01	RSTS_8	RSTS	CREBBP VUS	3	arr16p13.3(2821573-4003054)x3	CREBBP and several other genes duplication	Duplication	Unknown	NA	9.47001547448989	M	Control	Control	Control	Control	Control	Control	Control	Control	Control	Control	Control	Control	Control	Control	Control	Control	Diagenode_2021
205617080159_R05C01	RSTS_7	RSTS	CREBBP VUS	5**	NM_004380.2:c.3779+3_3779+8del	p.(Tyr1234_Thr1260del)	Frameshift	Somatic mosaicism	6	4.98678695269527	M	Control	Control	Control	Control	Control	Control	Control	Control	Control	Control	Control	Control	Control	Control	Control	Control	Diagenode_2021
205624890086_R01C01	RSTS_9	RSTS	CREBBP/EP300 Syndromic	Clinical_RSTS					24.4	18.5804426422758	M	Control	Control	Control	Control	Control	Control	Control	Control	Control	Control	Control	Control	Control	Control	Control	Control	Diagenode_2021
205624890050_R05C01	TBRS_2	TBRS	DNMT3A Pathogenic	4	NM_022552.5:c.1078_1095dup	p.(Asn360_Tyr365dup)	Frameshift	Maternal	3	4.27911787858333	F	Control	Control	Control	Control	Control	Control	Control	DNMT3A Pathogenic	Control	Control	Control	Control	Control	Control	Control	Control	Diagenode_2021
205624890105_R03C01	TBRS_1	TBRS	DNMT3A Pathogenic	5	NM_022552.5:c.2711C>T	p.(Pro904Leu)	Missense	De novo	11	11.8329857600644	F	Control	Control	Control	Control	Control	Control	Control	DNMT3A Pathogenic	Control	Control	Control	Control	Control	Control	Control	Control	Diagenode_2021
205624890127_R04C01	TBRS_3	TBRS	DNMT3A Pathogenic	5	NM_022552.5:c.1367del	p.(Lys456Serfs*195)	Frameshift	Unknown	14	8.32605986693579	M	Control	Control	Control	Control	Control	Control	Control	DNMT3A Pathogenic	Control	Control	Control	Control	Control	Control	Control	Control	Diagenode_2021
205854120052_R08C01	TBRS_7	TBRS	DNMT3A Pathogenic	5	NM_022552.5:c.2644C>T	p.(Arg882Cys)	Missense	Unknown	3	2.96969621350868	F	Control	Control	Control	Control	Control	Control	Control	DNMT3A Pathogenic	Control	Control	Control	Control	Control	Control	NSD1 Pathogenic	Control	Diagenode_2022
205854120063_R03C01	TBRS_8	TBRS	DNMT3A Pathogenic	4	NM_022552.5:c.2693T>C	p.(Ile898Thr)	Missense	De novo	10	20.4173927961761	M	Control	Control	Control	Control	Control	Control	Control	DNMT3A Pathogenic	Control	Control	Control	Control	Control	Control	Control	Control	Diagenode_2022
205854120063_R08C01	TBRS_5	TBRS	DNMT3A Pathogenic	4	NM_022552.5:c.1925G>T	p.(Gly642Val)	Missense	De novo	11	6.41377956781786	M	Control	Control	Control	Control	Control	Control	Control	DNMT3A Pathogenic	Control	Control	Control	Control	Control	Control	Control	Control	Diagenode_2022
205854130052_R05C01	TBRS_9	TBRS	DNMT3A Pathogenic	4	NM_022552.5:c.2525A>G	p.(Gln842Arg)	Missense	De novo	10	8.2479792937554	F	Control	Control	Control	Control	Control	Control	Control	DNMT3A Pathogenic	Control	Control	Control	Control	Control	Control	Control	NSD1 Pathogenic	Diagenode_2022
205854130052_R06C01	TBRS_4	TBRS	DNMT3A Pathogenic	4	NM_022552.5:c.1262del	p.(Gly421Alafs*230)	Frameshift	Unknown	15	4.929982742207	M	Control	Control	Control	Control	Control	Control	Control	DNMT3A Pathogenic	Control	Control	Control	Control	Control	Control	Control	Control	Diagenode_2022
205857040123_R04C01	TBRS_10	TBRS	DNMT3A Pathogenic	4	NM_022552.5:c.920C>T	p.(Pro307Leu)	Missense	De novo	14	10.4227261315842	F	Control	Control	Control	Control	Control	Control	Control	DNMT3A Pathogenic	Control	Control	Control	Control	Control	Control	Control	Control	Diagenode_2022
205862300093_R07C01	TBRS_6	TBRS	DNMT3A Pathogenic	5	NM_022552.5:c.911_913del	p.(Ser304del)	Frameshift	De novo	6	9.02931390263187	F	Control	Control	Control	Control	CHD8 Pathogenic	Control	Control	DNMT3A Pathogenic	Control	Control	Control	Control	Control	Control	Control	Control	Diagenode_2022
205617080155_R01C01	TBRS_11	TBRS	DNMT3A VUS	3	NM_022552.5:c.1280A>T	p.(Glu427Val)	Missense	Maternal	12	9.46361447316643	M	Control	Control	Control	Control	Control	Control	Control	Control	Control	Control	Control	Control	Control	Control	Control	Control	Diagenode_2021
205617080155_R05C01	TBRS_13	TBRS	DNMT3A VUS	3	NM_022552.5:c.1669T>G	p.(Cys557Gly)	Missense	De novo	0.25	0.578858500136934	F	Control	Control	Control	Control	Control	Control	Control	DNMT3A Pathogenic	Control	Control	Control	Control	Control	Control	Control	Control	Diagenode_2021
205624890105_R02C01	TBRS_12	TBRS	DNMT3A VUS	3	NM_022552.5:c.302C>T	p.(Pro101Leu)	Missense	Not maternal	5	4.53206706648092	M	Control	Control	Control	Control	Control	Control	Control	Control	Control	Control	Control	Control	Control	Control	Control	Control	Diagenode_2021
205617080104_R05C01	MRXSCJ_2	MRXSCJ	KDM5C Pathogenic	5	NM_004187.3:c.673G>T	p.(Glu225*)	Stop gain	De novo	15	10.6850193369802	M	Control	Control	Control	Control	Control	Control	Control	Control	KDM5C Pathogenic	KDM5C Pathogenic	Control	Control	Control	Control	Control	Control	Diagenode_2021
205617080155_R04C01	MRXSCJ_5	MRXSCJ	KDM5C Pathogenic	4	NM_004187.3:c.1843G>T	p.(Val615Phe)	Missense	De novo	2.9	2.46252925272533	M	Control	Control	Control	Control	Control	Control	Control	Control	KDM5C Pathogenic	KDM5C Pathogenic	Control	Control	Control	Control	Control	Control	Diagenode_2021
205617080171_R03C01	MRXSCJ_1	MRXSCJ	KDM5C Pathogenic	4	NM_004187.3:c.1747G>T	p.(Val583Phe)	Missense	Maternal	8	4.70754087987954	M	Control	Control	Control	Control	Control	Control	Control	Control	KDM5C Pathogenic	KDM5C Pathogenic	Control	Control	Control	Control	Control	Control	Diagenode_2021
205624890086_R04C01	MRXSCJ_4	MRXSCJ	KDM5C Pathogenic	5	NM_004187.3:c.2629_2632del	p.(Leu877Asnfs*57)	Frameshift	Maternal	5	3.20458206238768	M	Control	Control	Control	Control	Control	Control	Control	Control	KDM5C Pathogenic	KDM5C Pathogenic	Control	Control	Control	Control	Control	Control	Diagenode_2021
205854130087_R02C01	MRXSCJ_6	MRXSCJ	KDM5C Pathogenic	5	NM_004187.3:c.1243-2A>G	p.?	Splice	Unknown	4	2.58730881361208	F	Control	Control	Control	Control	Control	Control	Control	Control	Control	Control	Control	Control	Control	Control	Control	Control	Diagenode_2022
205857040123_R03C01	MRXSCJ_7	MRXSCJ	KDM5C Pathogenic	4	NM_004187.3:c.593G>A	p.(Arg198Gln)	Missense	De novo	10	8.06021353647707	M	Control	Control	Control	Control	Control	Control	Control	Control	Control	Control	Control	Control	Control	Control	Control	Control	Diagenode_2022
205857040141_R02C01	MRXSCJ_3	MRXSCJ	KDM5C Pathogenic	4	NM_004187.3:c.1439C>T	p.(Pro480Leu)	Missense	De novo	7	5.64719624115632	F	Control	Control	Control	Control	Control	Control	Control	Control	Control	Control	Control	Control	Control	Control	Control	Control	Diagenode_2022
205857040141_R05C01	MRXSCJ_8	MRXSCJ	KDM5C Pathogenic	5	NM_004187.3:c.2482C>T	p.(Arg828*)	Stop gain	Unknown	1.6	2.03155631233439	M	Control	Control	Control	Control	Control	Control	Control	Control	KDM5C Pathogenic	KDM5C Pathogenic	Control	Control	Control	Control	Control	Control	Diagenode_2022
205862300139_R02C01	MRXSCJ_9	MRXSCJ	KDM5C Pathogenic	5	NM_004187.3:c.645_657+5del	p.?	Partial deletion	Unknown	9.2	6.12234640575022	M	Control	Control	Control	Control	Control	Control	Control	Control	Control	Control	Control	Control	Control	Control	Control	Control	Diagenode_2022
205617080155_R08C01	MRXSCJ_10	MRXSCJ	KDM5C VUS	3	NM_004187.3:c.3749C>T	p.(Ser1250Leu)	Missense	Maternal	2	1.37071300055739	M	Control	Control	Control	Control	Control	Control	Control	Control	Control	Control	Control	Control	Control	Control	Control	Control	Diagenode_2021
205617080159_R02C01	MRXSCJ_11	MRXSCJ	KDM5C VUS	3	NM_004187.3:c.2533G>C	p.(Gly845Arg)	Missense	Maternal	2	1.79916760499475	M	Control	Control	Control	Control	Control	Control	Control	Control	Control	Control	Control	Control	Control	Control	Control	Control	Diagenode_2021
205624890050_R02C01	MRXSCJ_14	MRXSCJ	KDM5C VUS	3	NM_004187.3:c.3199G>T	p.(Glu1067*)	Stop gain	Maternal (mildly affected)	5	3.71577109335146	F	Control	Control	Control	Control	Control	Control	Control	Control	Control	Control	Control	Control	Control	Control	Control	Control	Diagenode_2021
205624890050_R06C01	MRXSCJ_19	MRXSCJ	KDM5C VUS	3	NM_004187.3:c.2944C>T	p.(Arg982Cys)	Missense	Maternal	6	2.93265193110584	M	Control	Control	Control	Control	Control	Control	Control	Control	Control	Control	Control	Control	Control	Control	Control	Control	Diagenode_2021
205624890076_R02C01	MRXSCJ_17	MRXSCJ	KDM5C VUS	3	NM_004187.3:c.1625C>T	p.(Ala542Val)	Missense	De novo	5	4.32616484409732	F	Control	Control	Control	Control	Control	Control	Control	Control	Control	Control	Control	Control	Control	Control	Control	Control	Diagenode_2021
205624890111_R01C01	MRXSCJ_13	MRXSCJ	KDM5C VUS	3	NM_004187.3:c.1241A>G	p.(His414Arg)	Missense	Maternal	2.5	2.50591227726326	M	Control	Control	Control	Control	Control	Control	Control	Control	KDM5C Pathogenic	KDM5C Pathogenic	Control	Control	Control	Control	Control	Control	Diagenode_2021
205624890111_R02C01	MRXSCJ_15	MRXSCJ	KDM5C VUS	3	NM_004187.3:c.1786A>C	p.(Thr596Pro)	Missense	Maternal	1	1.34033160618054	F	Control	Control	Control	Control	Control	Control	Control	Control	Control	Control	Control	Control	Control	Control	Control	Control	Diagenode_2021
205624890127_R03C01	MRXSCJ_18	MRXSCJ	KDM5C VUS	3	NM_004187.3:c.2944C>T	p.(Arg982Cys)	Missense	Maternal	4	4.72313297593691	M	Control	Control	Control	Control	Control	Control	Control	Control	Control	Control	Control	Control	Control	Control	Control	Control	Diagenode_2021
205624890147_R03C01	MRXSCJ_12	MRXSCJ	KDM5C VUS	3	NM_004187.3:c.2230C>T	p.(Arg744Trp)	Missense	Not maternal	20	13.6718972214646	F	Control	Control	Control	Control	Control	Control	Control	Control	Control	Control	Control	Control	Control	Control	Control	Control	Diagenode_2021
205854120063_R02C01	MRXSCJ_21	MRXSCJ	KDM5C VUS	3	NM_004187.3:c.860C>T	p.(Ser287Leu)	Missense	Maternal	6	2.85567104948628	M	Control	Control	Control	Control	Control	Control	Control	Control	Control	Control	Control	Control	Control	Control	Control	Control	Diagenode_2022
205862300163_R04C01	MRXSCJ_20	MRXSCJ	KDM5C VUS	3	NM_004187.3:c.2517-7_2517-6insAGT	p.?	Intronic deletion	Unknown	22	13.1998423282583	M	Control	Control	Control	Control	Control	Control	Control	Control	Control	Control	Control	Control	Control	Control	Control	Control	Diagenode_2022
205617080171_R01C01	WDSTS_2	WDSTS	KMT2A Pathogenic	4	NM_001197104.1:c.3581G>A	p.(Cys1194Tyr)	Missense	De novo	2	0.320039242441275	M	Control	Control	Control	Control	Control	Control	Control	Control	Control	Control	KMT2A Pathogenic	KMT2A Pathogenic	Control	Control	Control	Control	Diagenode_2021
205624890050_R01C01	WDSTS_1	WDSTS	KMT2A Pathogenic	5	NM_001197104.1:c.4032del	p.(Val1347Trpfs*9)	Frameshift	De novo	6	5.91798468819849	M	Control	Control	Control	Control	Control	Control	Control	Control	Control	Control	KMT2A Pathogenic	KMT2A Pathogenic	Control	Control	Control	Control	Diagenode_2021
205624890086_R07C01	WDSTS_3	WDSTS	KMT2A Pathogenic	5	NM_001197104.1:c.9694C>T	p.(Arg3232*)	Stop gain	De novo	13	11.4775936576866	F	Control	Control	Control	Control	Control	Control	Control	Control	Control	Control	KMT2A Pathogenic	KMT2A Pathogenic	Control	Control	Control	Control	Diagenode_2021
205857040100_R02C01	WDSTS_4	WDSTS	KMT2A Pathogenic	5	NM_001197104.1:c.7438C>T	p.(Arg2480*)	Stop gain	De novo	48	31.8894253098364	M	Control	Control	Control	Control	Control	Control	Control	Control	Control	Control	KMT2A Pathogenic	KMT2A Pathogenic	Control	Control	Control	Control	Diagenode_2022
205857040123_R01C01	WDSTS_5	WDSTS	KMT2A Pathogenic	5	NM_001197104.1:c.7750C>T	p.(Gln2584*)	Stop gain	De novo	5	3.22590982576166	M	Control	Control	Control	Control	Control	Control	Control	Control	Control	Control	KMT2A Pathogenic	KMT2A Pathogenic	Control	Control	Control	Control	Diagenode_2022
205857040141_R04C01	WDSTS_9	WDSTS	KMT2A Pathogenic	5	NM_001197104.1:c.3334+1G>T	p.?	Splice	Unknown	13.2	9.57772236786379	M	Control	Control	Control	Control	Control	Control	Control	Control	Control	Control	KMT2A Pathogenic	KMT2A Pathogenic	Control	Control	Control	Control	Diagenode_2022
205857040180_R02C01	WDSTS_6	WDSTS	KMT2A Pathogenic	5	NM_001197104.1:c.5005-2A>G	p.?	Splice	De novo	1	0.527349838295483	M	Control	Control	Control	Control	Control	Control	Control	Control	Control	Control	KMT2A Pathogenic	KMT2A Pathogenic	Control	Control	Control	Control	Diagenode_2022
205857040180_R07C01	WDSTS_8	WDSTS	KMT2A Pathogenic	5	NM_001197104.1:c.3190C>T	p.(Arg1064*)	Stop gain	De novo	11.6	3.46827388479647	M	Control	Control	Control	Control	Control	Control	Control	Control	Control	Control	KMT2A Pathogenic	KMT2A Pathogenic	Control	Control	Control	Control	Diagenode_2022
205862300140_R05C01	WDSTS_7	WDSTS	KMT2A Pathogenic	5	NM_001197104.1:c.865A>T	p.(Lys289*)	Stop gain	De novo	11	6.78156495685004	F	Control	Control	Control	Control	Control	Control	Control	Control	Control	Control	Control	KMT2A Pathogenic	Control	Control	Control	Control	Diagenode_2022
205617080104_R03C01	WDSTS_11	WDSTS	KMT2A Syndromic	Clinical WDSTS					6	3.56923650744771	F	Control	Control	Control	Control	Control	Control	Control	Control	Control	Control	Control	Control	Control	Control	Control	Control	Diagenode_2021
205617080159_R04C01	WDSTS_12	WDSTS	KMT2A Syndromic	Clinical WDSTS					0.79	0.808417128064669	M	Control	Control	Control	Control	Control	Control	Control	Control	Control	Control	Control	Control	Control	Control	Control	Control	Diagenode_2021
205624890128_R04C01	WDSTS_10	WDSTS	KMT2A Syndromic	Clinical WDSTS					15	9.44864021182229	M	Control	Control	Control	Control	Control	Control	Control	Control	Control	Control	Control	Control	Control	Control	Control	Control	Diagenode_2021
205617080159_R01C01	WDSTS_16	WDSTS	KMT2A VUS	3	NM_001197104.1:c.3542G>A	p.(Gly1181Asp)	Missense	Not maternal	6	3.45074802086445	M	Control	Control	Control	Control	Control	Control	Control	Control	Control	Control	KMT2A Pathogenic	KMT2A Pathogenic	Control	Control	Control	Control	Diagenode_2021
205617080171_R06C01	WDSTS_15	WDSTS	KMT2A VUS	4	NM_001197104.1:c.10835+1G>A	p.?	Splice	Paternal	6	4.73415278017094	M	Control	Control	Control	Control	Control	Control	Control	Control	Control	Control	Control	Control	Control	Control	Control	Control	Diagenode_2021
205624890050_R07C01	WDSTS_14	WDSTS	KMT2A VUS	3	NM_001197104.1:c.4391A>C	p.(Glu1464Ala)	Missense	Maternal	11	8.94010729847075	M	Control	Control	Control	Control	Control	Control	Control	Control	Control	Control	Control	Control	Control	Control	Control	Control	Diagenode_2021
205624890076_R03C01	WDSTS_18	WDSTS	KMT2A VUS	3	NM_001197104.1:c.31G>A	p.(Ala11Thr)	Missense	De novo	5.5	4.35479187394987	M	Control	Control	Control	Control	Control	Control	Control	Control	Control	Control	Control	Control	Control	Control	Control	Control	Diagenode_2021
205624890086_R05C01	WDSTS_17	WDSTS	KMT2A VUS	3	NM_001197104.1:c.100C>G	p.(Arg34Gly)	Missense	De novo	2	1.32280740335369	M	Control	Control	Control	Control	Control	Control	Control	Control	Control	Control	Control	Control	Control	Control	Control	Control	Diagenode_2021
205624890128_R03C01	WDSTS_13	WDSTS	KMT2A VUS	4	NM_001197104.1:c.9575A>C	p.(Gln3192Pro)	Missense	De novo	9	2.76308203665318	M	Control	Control	Control	Control	Control	Control	Control	Control	Control	Control	Control	Control	Control	Control	Control	Control	Diagenode_2021
205854120063_R07C01	Kabuki_10	Kabuki	KMT2D Pathogenic	4	NM_003482.3:c.4262G>A	p.(Gly1421Asp)	Missense	De novo	1	1.15463340428836	F	Control	Control	Control	Control	Control	Control	Control	Control	Control	Control	Control	Control	KMT2D Pathogenic	KMT2D Pathogenic	Control	Control	Diagenode_2022
205854130052_R04C01	Kabuki_6	Kabuki	KMT2D Pathogenic	5	NM_003482.3:c.16294C>T	p.(Arg5432Trp)	Missense	De novo	0.58	0.31335637621184	F	Control	Control	Control	Control	Control	Control	Control	Control	Control	Control	Control	Control	KMT2D Pathogenic	KMT2D Pathogenic	Control	Control	Diagenode_2022
205854130087_R01C01	Kabuki_5	Kabuki	KMT2D Pathogenic	5	NM_003482.3:c.12466C>T	p.(Gln4156*)	Stop gain	De novo	0.17	0.0566201609153125	M	Control	Control	Control	Control	Control	Control	Control	Control	Control	Control	Control	Control	KMT2D Pathogenic	KMT2D Pathogenic	Control	Control	Diagenode_2022
205854130087_R08C01	Kabuki_9	Kabuki	KMT2D Pathogenic	5	NM_003482.3:c.4147T>C	p.(Cys1383Arg)	Missense	De novo	17	16.3283510266427	M	Control	Control	Control	Control	Control	Control	Control	Control	Control	Control	Control	Control	KMT2D Pathogenic	KMT2D Pathogenic	Control	Control	Diagenode_2022
205857040100_R06C01	Kabuki_8	Kabuki	KMT2D Pathogenic	5	NM_003482.3:c.13889dup	p.(Pro4631Thrfs*16)	Frameshift	De novo	5	4.24661700742644	M	Control	Control	Control	Control	Control	Control	Control	Control	Control	Control	Control	Control	KMT2D Pathogenic	KMT2D Pathogenic	Control	Control	Diagenode_2022
205857040141_R06C01	Kabuki_3	Kabuki	KMT2D Pathogenic	4	NM_003482.3:c.15640C>T	p.(Arg5214Cys)	Missense	De novo	14	10.1847500635112	M	Control	Control	Control	Control	Control	Control	Control	Control	Control	Control	Control	Control	KMT2D Pathogenic	KMT2D Pathogenic	Control	Control	Diagenode_2022
205862300140_R04C01	Kabuki_4	Kabuki	KMT2D Pathogenic	5	NM_003482.3:c.5879dup	p.(Phe1961Leufs*3)	Frameshift	De novo	12	7.16015165693883	M	Control	Control	Control	Control	Control	Control	Control	Control	Control	Control	Control	Control	KMT2D Pathogenic	KMT2D Pathogenic	Control	Control	Diagenode_2022
205862300163_R02C01	Kabuki_1	Kabuki	KMT2D Pathogenic	5	NM_003482.3:c.15730A>T	p.(Lys5244*)	Stop gain	De novo	12	8.69137988639485	M	Control	Control	Control	Control	Control	Control	Control	Control	Control	Control	Control	Control	KMT2D Pathogenic	KMT2D Pathogenic	Control	Control	Diagenode_2022
205862300163_R06C01	Kabuki_2	Kabuki	KMT2D Pathogenic	5	NM_003482.3:c.5764C>T	p.(Gln1922*)	Stop gain	De novo	0.33	-0.00882331522603153	F	Control	Control	Control	Control	Control	Control	Control	Control	Control	Control	Control	Control	KMT2D Pathogenic	KMT2D Pathogenic	Control	Control	Diagenode_2022
205862300163_R07C01	Kabuki_7	Kabuki	KMT2D Pathogenic	5	NM_003482.3:c.15970del	p.(His5324Thrfs*9)	Frameshift	De novo	1.7	1.2623225502514	F	Control	Control	Control	Control	Control	Control	Control	Control	Control	Control	Control	Control	KMT2D Pathogenic	KMT2D Pathogenic	Control	Control	Diagenode_2022
205857040100_R05C01	Kabuki_12	Kabuki	KMT2D VUS	3	NM_003482.3:c.16529A>G	p.(Tyr5510Cys)	Missense	De novo	2	1.94054935342455	F	Control	Control	Control	Control	Control	Control	Control	Control	Control	Control	Control	Control	Control	Control	NSD1 Pathogenic	NSD1 Pathogenic	Diagenode_2022
205857040180_R05C01	Kabuki_13	Kabuki	KMT2D VUS	3	NM_003482.3:c.1844C>G	p.(Ser615Cys)	Missense	Unknown	12	8.00052294713951	F	Control	Control	Control	Control	Control	Control	Control	Control	Control	Control	Control	Control	Control	Control	Control	Control	Diagenode_2022
205862300140_R06C01	Kabuki_11	Kabuki	KMT2D VUS	3	NM_003482.3:c.13840-20C>G	p.?	Splice	Maternal	16	11.5166021010533	F	Control	Control	Control	Control	Control	Control	Control	Control	Control	Control	Control	Control	KMT2D Pathogenic	Control	Control	Control	Diagenode_2022
205049780094_R04C01	CdL_8	CdL	NIPBL Pathogenic	3	NM_133433.4:c.-457_-456delinsAT	p.(?	5UTR	De novo	5	5.70067384751627	M	Control	CdL Pathogenic	Control	Control	Control	Control	Control	Control	Control	Control	Control	Control	Control	Control	Control	Control	CNRGH_May2021
205049780094_R05C01	CdL_9	CdL	NIPBL Pathogenic	3	NM_133433.4:c.7307C>T	p.(Ala2436Val)	Missense	De novo	2	2.54985005376697	M	Control	CdL Pathogenic	Control	Control	Control	Control	Control	Control	Control	Control	Control	Control	Control	Control	Control	Control	CNRGH_May2021
205854120052_R02C01	CdL_6	CdL	NIPBL Pathogenic	4	NM_133433.4:c.5862+3487C>T	p.?	Splice	De novo	15	13.795775205097	F	Control	Control	Control	Control	Control	Control	Control	Control	Control	Control	Control	Control	Control	Control	Control	Control	Diagenode_2022
205854120052_R03C01	CdL_4	CdL	NIPBL Pathogenic	4	NM_133433.4:c.763A>G	p.(Ser255Gly)	Missense	De novo	0.04	0.215590748597333	F	Control	CdL Pathogenic	Control	Control	Control	Control	Control	Control	Control	Control	Control	Control	Control	Control	Control	Control	Diagenode_2022
205854120063_R04C01	CdL_1	CdL	NIPBL Pathogenic	5	NM_133433.4:c.6289_6290del	p.(Asn2097*)	Stop gain	Unknown	NA	0.234307610056184	M	Control	CdL Pathogenic	Control	Control	Control	Control	Control	Control	Control	Control	Control	Control	Control	Control	Control	Control	Diagenode_2022
205854130052_R01C01	CdL_5	CdL	NIPBL Pathogenic	5	NM_133433.4:c.6893G>A	p.(Arg2298His)	Missense	De novo	2	0.565287740509046	M	Control	CdL Pathogenic	Control	Control	Control	Control	Control	Control	Control	Control	Control	Control	Control	Control	Control	Control	Diagenode_2022
205854130052_R03C01	CdL_2	CdL	NIPBL Pathogenic	5	NM_133433.4:c.1495G>A	p.(Asp499Asn)	Missense	De novo	NA	3.75675670532677	F	Control	CdL Pathogenic	Control	Control	Control	Control	Control	Control	Control	Control	Control	Control	Control	Control	Control	Control	Diagenode_2022
205862300093_R01C01	CdL_3	CdL	NIPBL Pathogenic	5	Complex structural variant involving NIPBL			De novo	0.02	0.125089290106362	M	Control	CdL Pathogenic	Control	Control	Control	Control	Control	Control	Control	Control	Control	Control	Control	Control	Control	Control	Diagenode_2022
205862300093_R04C01	CdL_7	CdL	NIPBL Pathogenic	5	NM_133433.4:c.2500C>T	p.(Arg834*)	Stop gain	Unknown	0.17	0.320906386251319	F	Control	CdL Pathogenic	Control	Control	Control	Control	Control	Control	Control	Control	Control	Control	Control	Control	Control	Control	Diagenode_2022
205617080171_R07C01	Sotos_1	Sotos	NSD1 Pathogenic	5	NM_022455.4:c.1831C>T	p.(Arg611*)	Stop gain	Unknown	0.08	0.630461253710499	M	Control	Control	Control	Control	Control	Control	Control	Control	Control	Control	Control	Control	Control	Control	NSD1 Pathogenic	NSD1 Pathogenic	Diagenode_2021
205617080171_R08C01	Sotos_2	Sotos	NSD1 Pathogenic	5	NM_022455.4:c.6495_6505dup	p.(Lys2169Thrfs*129)	Frameshift	Unknown	30	27.1568744473068	M	Control	Control	Control	Control	Control	Control	Control	Control	Control	Control	Control	Control	Control	Control	NSD1 Pathogenic	NSD1 Pathogenic	Diagenode_2021
205624890105_R08C01	Sotos_3	Sotos	NSD1 Pathogenic	5	NM_022455.4:c.3067C>T	p.(Arg1023*)	Stop gain	De novo	3	3.24679509824129	F	Control	Control	Control	Control	Control	Control	Control	Control	Control	Control	Control	Control	Control	Control	NSD1 Pathogenic	NSD1 Pathogenic	Diagenode_2021
205854120052_R01C01	Sotos_6	Sotos	NSD1 Pathogenic	5	NM_022455.4:c.2859dup	p.(Lys954*)	Missense	De novo	4	4.51512368082131	M	Control	Control	Control	Control	Control	Control	Control	Control	Control	Control	Control	Control	Control	Control	NSD1 Pathogenic	NSD1 Pathogenic	Diagenode_2022
205854120052_R05C01	Sotos_10	Sotos	NSD1 Pathogenic	4	NM_022455.4:c.4192+1G>T	p.?	Splice	Unknown	4.7	4.09215126186253	M	Control	Control	Control	Control	Control	Control	Control	Control	Control	Control	Control	Control	Control	Control	NSD1 Pathogenic	NSD1 Pathogenic	Diagenode_2022
205857040123_R05C01	Sotos_5	Sotos	NSD1 Pathogenic	5	NM_022455.4:c.4653dup	p.(Leu1552Ilefs*3)	Frameshift	De novo	4	5.05206452047551	M	Control	Control	Control	Control	Control	Control	Control	Control	Control	Control	Control	Control	Control	Control	NSD1 Pathogenic	NSD1 Pathogenic	Diagenode_2022
205857040180_R01C01	Sotos_7	Sotos	NSD1 Pathogenic	4	NM_022455.4:c.6655del	p.(Arg2219Valfs*75)	Frameshift	Unknown	3	5.41833929978826	M	Control	Control	Control	Control	Control	Control	Control	Control	Control	Control	Control	Control	Control	Control	NSD1 Pathogenic	NSD1 Pathogenic	Diagenode_2022
205862300093_R06C01	Sotos_9	Sotos	NSD1 Pathogenic	5	NM_022455.4:c.3271dup	p.(Leu1091Profs*10)	Frameshift	Unknown	4.3	4.48444876725546	F	Control	Control	Control	Control	Control	Control	Control	Control	Control	Control	Control	Control	Control	Control	NSD1 Pathogenic	NSD1 Pathogenic	Diagenode_2022
205862300139_R03C01	Sotos_4	Sotos	NSD1 Pathogenic	5	NM_022455.4:c.4856del	p.(Cys1619Leufs*23)	Frameshift	De novo	4	1.40446930869735	F	Control	Control	Control	Control	Control	Control	Control	Control	Control	Control	Control	Control	Control	Control	NSD1 Pathogenic	NSD1 Pathogenic	Diagenode_2022
205862300140_R02C01	Sotos_8	Sotos	NSD1 Pathogenic	5	NM_022455.4:c.1854del	p.(Val619*)	Stop gain	De novo	2	2.32444099341304	M	Control	Control	Control	Control	Control	Control	Control	Control	Control	Control	Control	Control	Control	Control	NSD1 Pathogenic	NSD1 Pathogenic	Diagenode_2022
205617080155_R03C01	Sotos_15	Sotos	NSD1 Syndromic	Clinical Sotos					4.5	3.71106118206632	F	Control	Control	Control	Control	Control	Control	Control	Control	Control	Control	Control	Control	Control	Control	Control	Control	Diagenode_2021
205624890076_R06C01	Sotos_13	Sotos	NSD1 Syndromic	Clinical Sotos					4	2.20479432241548	M	Control	Control	Control	Control	Control	Control	Control	Control	Control	Control	Control	Control	Control	Control	NSD1 Pathogenic	NSD1 Pathogenic	Diagenode_2021
205624890105_R04C01	Sotos_14	Sotos	NSD1 Syndromic	Clinical Sotos					8.3	5.45055591788624	M	Control	Control	Control	Control	Control	Control	Control	Control	Control	Control	Control	Control	Control	Control	Control	Control	Diagenode_2021
205624890128_R08C01	Sotos_11	Sotos	NSD1 Syndromic	Clinical Sotos					6	4.58843133762402	F	Control	Control	Control	Control	Control	Control	Control	Control	Control	Control	Control	Control	Control	Control	Control	Control	Diagenode_2021
205624890076_R01C01	Sotos_16	Sotos	NSD1 VUS	3	arr5q35.2-35.3(176448783-176546244)*3	NSD1 partial duplication	Partial duplication	Paternal	6	3.46062085218203	M	Control	Control	Control	Control	Control	Control	Control	Control	Control	Control	Control	Control	Control	Control	Control	Control	Diagenode_2021
205624890086_R08C01	Sotos_17	Sotos	NSD1 VUS	3	NM_022455.4:c.2117A>T	p.(Asn706Ile)	Missense	not Maternal	4.5	4.55432410946299	M	Control	Control	Control	Control	Control	Control	Control	Control	Control	Control	Control	Control	Control	Control	Control	Control	Diagenode_2021
205854130052_R02C01	CdL_11	CdL	SMC1A Pathogenic	4	NM_006306.3:c.3256A>G	p.(Lys1086Glu)	Missense	De novo	1	1.34857977926107	M	Control	CdL Pathogenic	Control	Control	Control	Control	Control	Control	Control	Control	Control	Control	Control	Control	Control	Control	Diagenode_2022
205854130087_R04C01	CdL_12	CdL	SMC1A Pathogenic	4	NM_006306.3:c.1714C>T	p.(Pro572Ser)	Missense	De novo	0.06	0.277350437008624		Control	CdL Pathogenic	Control	Control	Control	Control	Control	Control	Control	Control	Control	Control	Control	Control	Control	Control	Diagenode_2022
205862300139_R08C01	CdL_16	CdL	SMC1A Pathogenic	3	NM_006306.3:c.2776C>T	p.(Arg926Cys)	Missense	De novo	17	12.0534149751028	M	Control	Control	Control	Control	Control	Control	Control	Control	Control	Control	Control	Control	Control	Control	Control	Control	Diagenode_2022
205862300140_R07C01	CdL_10	CdL	SMC1A Pathogenic	4	NM_006306.3:c.2973+1G>A	p.?	Splice	Unknown	7	5.82302899113704	F	Control	Control	Control	Control	Control	Control	Control	Control	Control	Control	Control	Control	Control	Control	Control	Control	Diagenode_2022
205049780094_R07C01	CdL_15	CdL	SMC3 Pathogenic	3	NM_005445.4:c.1417T>C	p.(Trp473Arg)	Missense	De novo	11	7.60882243450065	M	Control	CdL Pathogenic	Control	Control	Control	Control	Control	Control	Control	Control	Control	Control	Control	Control	Control	Control	CNRGH_May2021
205857040180_R03C01	CdL_14	CdL	SMC3 Pathogenic	4	NM_005445.4:c.2642_2644del	p.(Glu881del)	Inframe indel	De novo	NA	1.36142110101178	F	Control	CdL Pathogenic	Control	Control	Control	Control	Control	Control	Control	Control	Control	Control	Control	Control	Control	Control	Diagenode_2022
205862300093_R05C01	CdL_13	CdL	SMC3 Pathogenic	4	NM_005445.4:c.1417T>C	p.(Trp473Arg)	Missense	De novo	NA	6.60307084889101	M	Control	CdL Pathogenic	Control	Control	Control	Control	Control	Control	Control	Control	Control	Control	Control	Control	Control	Control	Diagenode_2022

## Sheet: Supp table 2
Supp Table 2. Lists of probes passing QC and included in each signature analysis.
probe	ATRX	AUTS18/CHD8_1	AUTS18/CHD8_2	CdL	CHARGE/CHD7_1	CHARGE/CHD7_2	Kabuki/KMT2D_1	Kabuki/KMT2D_2	MRXSCJ/KDM5C_1	MRXSCJ/KDM5C_2	RSTS/CREBBP	Sotos/NSD1_1	Sotos/NSD1_2	TBRS/DNMT3A	WDSTS/KMT2A_1	WDSTS/KMT2A_2
cg00492070	1	1	0	0	0	0	0	0	0	0	0	0	0	0	0	0
cg20306694	1	0	0	0	0	0	0	0	0	0	0	0	0	0	0	0
cg18322321	1	0	0	0	0	0	0	0	0	0	0	0	0	0	0	0
cg16965794	1	0	0	0	0	0	0	0	0	0	0	0	0	0	0	0
cg27069188	1	0	0	0	0	0	0	0	0	0	0	0	0	0	0	0
cg03760518	1	0	0	0	0	0	0	0	0	0	0	1	0	0	0	0
cg10296718	1	0	0	1	0	0	0	0	0	0	0	0	0	0	0	0
cg03780927	1	0	0	0	0	0	0	0	0	0	0	0	0	0	0	0
cg08479073	1	0	0	0	0	0	0	0	0	0	0	0	0	0	0	0
cg00166372	1	0	0	0	0	0	0	0	0	0	0	0	0	0	0	0
cg13221347	1	0	0	0	0	0	0	0	0	0	0	0	0	0	0	0
cg10592521	1	0	0	0	0	0	0	0	0	0	0	0	0	0	0	0
cg09313122	1	0	1	0	0	0	0	0	0	0	0	0	0	0	0	0
cg01181009	1	0	0	0	0	0	0	0	0	0	0	0	0	0	0	0
cg04841983	1	0	0	0	0	0	0	0	0	0	0	0	0	0	0	0
cg26750002	1	0	0	0	0	0	0	0	0	0	0	1	0	0	0	0
cg12078229	1	0	0	0	0	0	0	0	0	0	0	0	0	0	0	0
cg24476033	1	0	0	0	0	0	0	0	0	0	0	0	0	0	0	0
cg27554551	1	0	0	0	0	0	0	0	0	0	0	0	0	0	0	0
cg19327213	1	0	0	0	0	0	0	0	0	0	0	0	0	0	0	0
cg02010738	1	0	0	0	0	0	0	0	0	0	0	0	0	0	0	0
cg11216554	1	0	0	0	0	0	0	0	0	0	0	0	0	0	0	0
cg06902698	1	0	0	0	0	0	0	1	0	0	0	0	0	0	0	0
cg15598120	1	0	0	0	0	0	0	0	0	0	0	0	0	0	0	0
cg14002301	1	0	0	0	0	0	0	0	0	0	0	0	0	0	0	0
cg13909895	1	0	0	0	0	0	0	0	0	0	0	0	0	0	0	0
cg20947470	1	0	0	0	0	0	0	0	0	0	0	0	0	0	0	0
cg00500770	1	0	0	0	0	0	0	0	0	0	0	1	0	0	0	0
cg02493211	1	0	0	0	0	0	0	0	0	0	0	0	0	0	0	0
cg23634348	1	0	0	0	0	0	0	0	0	0	0	0	0	0	0	0
cg04306489	1	0	0	0	0	0	0	0	0	0	0	0	0	0	0	0
cg03400060	1	0	0	0	0	0	0	0	0	0	0	1	0	0	0	0
cg01499518	1	0	0	0	0	0	0	0	0	0	0	1	0	0	0	0
cg23934295	1	0	0	0	0	0	0	0	0	0	0	0	0	0	0	0
cg07830134	1	0	0	0	0	0	0	0	0	0	0	0	0	0	0	0
cg01435791	1	0	0	0	0	0	0	0	0	0	0	1	0	0	0	0
cg01267709	1	0	0	0	0	0	0	0	0	0	0	0	0	0	0	0
cg12873476	1	0	0	0	0	0	0	0	0	0	0	0	0	0	0	0
cg24691904	1	0	0	0	0	0	0	0	0	0	0	0	0	0	0	0
cg03237316	1	0	0	0	0	0	0	0	0	0	0	0	0	0	0	0
cg01124477	1	0	0	0	0	0	0	0	0	0	0	0	0	0	0	0
cg06318624	1	0	0	0	0	0	0	0	0	0	0	0	0	0	0	0
cg09361493	1	0	0	0	0	0	0	0	0	0	0	1	0	0	0	0
cg03562736	1	0	0	0	0	0	0	0	0	0	0	0	0	0	0	0
cg23517013	1	0	0	0	0	0	0	0	0	0	0	0	0	0	0	0
cg24262469	1	0	0	0	0	0	0	0	0	0	0	0	0	0	0	0
cg02278912	1	0	0	0	0	0	0	0	0	0	0	0	0	0	0	0
cg20353001	1	0	0	0	0	0	0	0	0	0	0	0	0	0	0	0
cg02811222	1	0	0	0	0	0	0	0	0	0	0	0	0	0	0	0
cg16054907	1	0	0	0	0	0	0	0	0	0	0	0	0	0	0	0
cg16919456	1	0	0	0	0	0	0	0	0	0	0	0	0	0	0	0
cg12068833	1	0	0	0	0	0	0	0	0	0	0	0	0	0	0	0
cg16997203	1	0	0	0	0	0	0	0	0	0	0	0	0	0	0	0
cg00099427	1	0	0	0	0	0	0	0	0	0	0	0	0	0	0	0
cg04983327	1	0	0	0	0	0	0	0	0	0	0	0	0	0	0	0
cg05638493	1	0	0	0	0	0	0	0	0	0	0	0	0	0	0	0
cg12735254	1	0	0	0	0	0	0	0	0	0	0	0	0	0	0	0
cg01281851	1	0	0	0	0	0	0	0	0	0	0	0	0	0	0	0
cg02102684	1	0	0	0	0	0	0	0	0	0	0	0	0	0	0	0
cg02974659	1	0	0	0	0	0	0	0	0	0	0	0	0	0	0	0
cg16030177	1	0	0	0	0	0	0	0	0	0	0	0	0	0	0	0
cg24706115	1	0	0	0	0	0	0	0	0	0	0	0	0	0	0	0
cg22249752	1	0	0	0	0	0	0	0	0	0	0	0	0	0	0	0
cg13836550	1	0	0	0	0	0	0	0	0	0	0	0	0	0	0	0
cg26841068	1	1	0	0	0	0	0	0	0	0	0	0	0	0	0	0
cg11641395	1	0	0	0	0	0	0	0	0	0	0	0	0	0	0	0
cg26516004	1	0	0	0	0	0	0	0	0	0	0	0	0	0	0	0
cg19025234	1	0	0	0	0	0	0	0	0	0	0	0	0	0	0	0
cg20749955	1	0	0	0	0	0	0	0	0	0	0	0	0	0	0	0
cg12135344	1	0	0	0	0	0	0	0	0	0	0	0	0	0	0	0
cg05861255	1	0	0	0	0	0	0	0	0	0	0	0	0	0	0	0
cg06205614	1	0	0	0	0	0	0	0	0	0	0	0	0	0	0	0
cg14563637	1	0	0	0	0	0	0	0	0	0	0	1	0	0	0	0
cg08241514	1	0	0	0	0	0	0	0	0	0	0	0	0	0	0	0
cg12092507	1	0	0	0	0	0	0	0	0	0	0	0	0	0	0	0
cg07881032	1	0	0	0	0	0	0	0	0	0	0	0	0	0	0	0
cg00664205	1	0	0	0	0	0	0	0	0	0	0	0	0	0	0	0
cg00811961	1	0	0	0	0	0	0	0	0	0	0	0	0	0	0	0
cg21022247	1	0	0	0	0	0	0	0	0	0	0	0	0	0	0	0
cg03213860	1	0	0	0	0	0	0	0	0	0	0	0	0	0	0	0
cg23960750	1	0	0	0	0	0	0	0	0	0	0	0	0	0	0	0
cg14390656	1	0	0	0	0	0	0	0	0	0	0	0	0	0	0	0
cg03318695	1	0	1	0	0	0	0	0	0	0	0	0	0	0	0	0
cg25900995	1	0	0	0	0	0	0	0	0	0	0	0	0	0	0	0
cg06276860	1	0	0	0	0	0	0	0	0	0	0	0	0	0	0	0
cg14010405	1	0	0	0	0	0	0	0	0	0	0	1	0	0	0	0
cg13567725	1	0	0	0	0	0	0	0	0	0	0	0	0	0	0	0
cg15497724	1	0	0	0	0	0	0	0	0	0	0	0	0	0	0	0
cg02111951	1	0	0	0	0	0	0	0	0	0	0	0	0	0	0	0
cg14483431	1	0	0	0	0	0	0	0	0	0	0	0	0	0	0	0
cg15193133	1	0	0	0	0	0	0	0	0	0	0	1	0	0	0	0
cg03606954	1	0	0	0	0	0	0	0	0	0	0	0	0	0	0	0
cg10209886	1	0	0	0	0	0	0	0	0	0	0	0	0	0	0	0
cg17468100	1	0	0	0	0	0	0	0	0	0	0	0	0	0	0	0
cg04325960	1	0	0	0	0	0	0	0	0	0	0	0	0	0	0	0
cg20715295	1	0	0	0	0	0	0	0	0	0	0	0	0	0	0	0
cg01962727	1	0	0	0	0	0	0	0	0	0	0	0	0	0	0	0
cg18232497	1	0	0	0	0	0	0	0	0	0	0	0	0	0	0	0
cg07571038	1	0	0	0	0	0	0	0	0	0	0	0	0	0	0	0
cg09146183	1	0	0	0	0	0	0	0	0	0	0	0	0	0	0	0
cg11433098	1	0	0	0	0	0	0	0	0	0	0	1	0	0	0	0
cg22987448	0	0	1	0	0	1	1	0	0	0	0	0	0	0	0	0
cg03997039	0	0	1	0	0	0	0	0	0	0	0	0	0	0	0	0
cg00748494	0	0	1	0	0	0	0	0	0	0	0	1	0	0	0	0
cg24263062	0	0	1	0	0	0	0	0	0	0	0	1	0	0	0	0
cg22284448	0	0	1	0	0	0	0	0	0	0	0	0	0	0	0	0
cg25540032	0	0	1	0	0	0	0	0	0	0	0	0	0	0	0	0
cg08450021	0	0	1	0	0	0	0	0	0	0	0	1	0	0	0	0
cg01462607	0	0	1	0	0	0	0	0	0	0	0	0	0	0	0	0
cg25741609	0	0	1	0	0	0	0	0	0	0	0	0	0	0	0	0
cg16268165	0	0	1	0	0	0	0	0	0	0	0	1	0	0	0	0
cg11342941	0	0	1	0	0	0	0	0	0	0	0	0	0	0	0	0
cg02064724	0	0	1	0	0	0	0	0	0	0	0	0	0	0	0	0
cg14535531	0	0	1	0	0	0	0	0	0	0	0	0	0	0	0	0
cg26939277	0	0	1	0	0	0	0	0	0	0	0	0	0	0	0	0
cg03049767	0	0	1	0	0	0	0	0	0	0	0	0	0	0	0	0
cg26201213	0	1	1	0	0	0	0	0	0	0	0	0	0	0	0	0
cg03507326	0	0	1	0	0	0	0	0	0	0	0	0	0	0	0	0
cg04406111	0	0	1	0	0	0	0	0	0	0	0	1	0	0	0	0
cg04255230	0	0	1	0	0	0	0	0	0	0	0	0	0	0	0	0
cg02104138	0	0	1	0	0	0	0	0	0	0	0	0	0	0	0	0
cg14651183	0	0	1	0	0	0	0	0	0	0	0	0	0	0	0	0
cg12477880	0	0	1	0	0	0	0	0	0	0	1	0	0	0	0	0
cg08586737	0	0	1	0	0	0	0	0	0	0	0	0	0	0	0	0
cg09737421	0	0	1	0	0	0	0	0	0	0	0	0	0	0	0	0
cg17341345	0	1	1	0	0	0	0	0	0	0	0	1	0	0	0	0
cg07570687	0	0	1	0	0	0	0	0	0	0	0	0	0	0	0	0
cg05846166	0	1	1	0	0	0	0	0	0	0	0	0	0	0	0	0
cg10600889	0	0	1	0	0	0	0	0	0	0	0	1	0	0	0	0
cg12649455	0	0	1	0	0	0	0	0	0	0	0	0	0	0	0	0
cg03993109	0	0	1	0	0	0	0	0	0	0	0	1	0	0	0	0
cg15975750	0	0	1	0	0	0	0	0	0	0	0	0	0	0	0	0
cg00339913	0	0	1	0	0	0	0	0	0	0	0	1	0	0	0	0
cg07978099	0	0	1	0	0	0	0	0	0	0	0	0	0	0	0	0
cg07537562	0	0	1	0	0	0	0	0	0	0	0	0	0	0	0	0
cg13903421	0	0	1	0	0	0	0	0	0	0	0	1	0	0	0	0
cg26602314	0	0	1	0	0	0	0	0	0	0	0	0	0	0	0	0
cg17016026	0	0	1	0	0	0	0	0	0	0	0	1	0	0	0	0
cg05072008	0	0	1	0	0	0	0	0	1	0	0	1	0	0	0	0
cg11596009	0	0	1	0	0	0	0	0	0	1	0	0	0	0	0	0
cg24181914	0	1	1	0	0	0	0	0	0	0	0	0	0	0	0	0
cg27601964	0	0	1	0	0	0	0	0	0	0	0	0	0	0	0	0
cg06768599	0	0	1	0	0	0	1	1	0	0	1	0	0	0	0	0
cg11853697	0	0	1	0	0	0	0	0	0	0	0	0	0	0	0	0
cg21482472	0	0	1	0	0	0	0	0	0	0	0	0	0	0	0	0
cg03327263	0	0	1	0	0	0	0	0	0	0	0	0	0	0	0	0
cg06618047	0	0	1	0	0	0	0	0	0	0	0	0	0	0	0	0
cg11029716	0	0	1	0	0	0	0	0	0	0	0	0	0	0	0	0
cg06965195	0	0	1	0	0	0	0	0	0	0	0	0	0	0	0	0
cg19014623	0	0	1	0	0	0	0	0	0	0	0	0	0	0	0	0
cg19251564	0	0	1	0	0	0	0	0	0	0	0	0	0	0	0	0
cg21968765	0	0	1	0	0	0	0	0	0	0	0	0	0	0	0	0
cg00260937	0	0	1	0	0	0	0	0	0	0	0	0	0	0	0	0
cg26211724	0	0	1	0	0	0	0	0	0	0	0	1	0	0	0	0
cg23924370	0	0	1	0	0	0	0	0	0	0	0	1	0	0	0	0
cg10593816	0	0	1	0	0	0	0	0	0	0	0	0	0	0	0	0
cg08777316	0	0	1	0	0	0	0	0	0	0	0	1	0	0	0	0
cg14859324	0	0	1	0	0	0	0	0	0	0	0	0	0	0	0	0
cg10197263	0	0	1	0	0	0	0	0	0	0	0	0	0	0	0	0
cg24856673	0	0	1	0	0	0	0	0	0	0	0	0	0	0	0	0
cg07669403	0	0	1	0	0	0	0	0	0	0	0	1	0	0	0	0
cg23515411	0	0	1	0	0	0	0	0	0	0	0	1	0	0	0	0
cg00765128	0	0	1	0	0	0	0	0	0	0	0	0	0	0	0	0
cg18742814	0	0	1	0	0	0	0	0	0	0	0	0	0	0	0	0
cg08121453	0	0	1	0	0	0	1	0	0	0	0	1	0	0	0	0
cg05848884	0	0	1	0	0	0	0	0	0	0	0	0	0	0	0	0
cg03060590	0	0	1	0	0	0	0	0	0	0	0	0	0	0	0	0
cg03951603	0	0	1	0	0	0	0	0	0	0	0	0	0	0	0	0
cg02553054	0	1	1	0	0	0	0	0	0	0	0	0	0	0	0	0
cg10650290	0	0	1	0	0	0	0	0	0	0	0	0	0	0	0	0
cg25904183	0	0	1	0	0	0	0	0	0	0	0	0	0	0	0	0
cg08703337	0	0	1	0	0	0	0	0	0	0	0	0	0	0	0	0
cg05361406	0	0	1	0	0	0	0	0	0	0	0	0	0	0	0	0
cg21951729	0	0	1	0	0	0	0	0	0	0	0	0	0	0	0	0
cg16966496	0	0	1	0	0	0	0	0	0	0	0	0	0	0	0	0
cg15721584	0	0	1	0	0	0	0	0	0	0	0	0	0	0	0	0
cg17338133	0	0	1	0	0	0	0	0	0	0	0	0	0	0	0	0
cg19447221	0	0	1	0	0	0	0	0	0	0	0	0	0	0	0	0
cg14782678	0	0	1	0	0	0	0	0	0	0	0	0	0	0	0	0
cg13663644	0	0	1	0	0	0	0	0	0	0	0	0	0	0	0	0
cg14340463	0	0	1	1	0	0	0	0	0	0	0	0	0	0	0	0
cg13447818	0	0	1	0	0	0	0	0	0	0	0	0	0	0	0	0
cg02288819	0	0	1	0	0	0	0	0	0	0	0	0	0	0	0	0
cg01073463	0	0	1	0	0	0	0	0	0	0	0	0	0	0	0	0
cg14824766	0	0	1	0	0	0	0	0	0	0	0	0	0	0	0	0
cg05858126	0	0	1	0	0	0	0	0	0	0	0	0	0	0	0	0
cg15585294	0	0	1	0	0	0	0	0	0	0	0	0	0	0	0	0
cg27217167	0	0	1	0	0	0	0	0	0	0	0	0	0	0	0	0
cg26561943	0	0	1	0	0	0	0	0	0	0	0	0	0	0	0	0
cg22501388	0	0	1	0	0	0	0	0	0	0	0	0	0	0	0	0
cg23268783	0	0	1	0	0	0	0	0	0	0	0	0	0	0	0	0
cg17384889	0	0	1	0	0	0	0	0	0	0	0	0	0	0	0	0
cg22490229	0	0	1	0	0	0	0	0	0	0	0	0	0	0	0	0
cg08290471	0	0	1	0	0	0	0	0	0	0	0	0	0	0	0	0
cg27158462	0	0	1	0	0	0	0	0	0	0	0	0	0	0	0	0
cg20128365	0	0	1	0	0	0	0	0	0	0	0	0	0	0	0	0
cg08928145	0	0	1	0	0	0	0	0	0	0	0	0	0	0	0	0
cg15458222	0	0	1	0	0	0	0	0	0	0	0	0	0	0	0	0
cg00688297	0	0	1	0	0	0	0	0	0	0	0	0	0	0	0	0
cg01736243	0	0	1	0	0	0	0	0	0	0	0	0	0	0	0	0
cg09251362	0	0	1	0	0	0	0	0	0	0	0	0	0	0	0	0
cg03027241	0	0	1	0	0	0	0	0	0	0	0	0	0	0	0	0
cg00806311	0	1	0	0	0	0	0	0	0	0	0	0	0	0	0	0
cg00913360	0	1	0	0	0	0	0	0	0	0	0	1	0	0	0	0
cg01252496	0	1	0	0	0	0	0	0	0	0	0	0	0	0	0	0
cg01477861	0	1	0	0	0	0	0	0	0	0	0	0	0	0	0	0
cg01963623	0	1	0	0	0	0	0	0	0	0	0	1	0	0	0	0
cg02674474	0	1	0	0	0	0	0	0	0	0	0	0	0	0	0	0
cg03315230	0	1	0	0	0	0	0	0	0	0	0	0	0	0	0	0
cg04089788	0	1	0	0	0	0	0	0	0	0	0	1	0	0	0	0
cg04840702	0	1	0	0	0	0	0	0	0	0	0	0	0	0	0	0
cg06161930	0	1	0	0	0	0	0	0	0	0	0	0	0	0	0	0
cg06615754	0	1	0	0	0	0	0	0	0	0	0	0	0	0	0	0
cg06648759	0	1	0	0	0	0	0	0	0	0	0	0	0	0	0	0
cg08463024	0	1	0	0	0	0	1	0	0	0	0	0	0	0	0	0
cg09169617	0	1	0	0	0	0	0	0	0	0	0	0	0	0	0	0
cg09454892	0	1	0	0	0	0	0	0	0	0	0	0	0	0	0	0
cg10636297	0	1	0	0	0	0	0	0	0	0	0	0	0	0	0	0
cg11917542	0	1	0	0	0	0	0	0	0	0	0	0	0	0	0	0
cg12406027	0	1	0	0	0	0	0	0	0	0	0	0	0	0	0	0
cg12439325	0	1	0	0	0	0	0	0	0	0	0	1	0	0	0	0
cg12718440	0	1	0	0	0	0	0	0	0	0	0	0	0	0	0	0
cg13028113	0	1	0	0	0	0	0	0	0	0	0	0	0	0	0	0
cg15475323	0	1	0	0	0	0	0	0	0	0	0	0	0	0	0	0
cg20092736	0	1	0	0	0	0	0	0	0	0	0	0	0	0	0	0
cg21747160	0	1	0	0	0	0	0	0	0	0	0	1	0	0	0	0
cg22445712	0	1	0	0	0	0	0	0	0	0	0	1	0	0	0	0
cg22670819	0	1	0	0	0	0	0	0	0	0	0	1	0	0	0	0
cg23525596	0	1	0	0	0	0	0	0	0	0	0	0	0	0	0	0
cg24950222	0	1	0	0	0	0	0	0	0	0	0	0	0	0	0	0
cg25612391	0	1	0	0	0	0	0	0	0	0	0	1	0	0	0	0
cg25821785	0	1	0	0	0	0	0	0	0	0	0	0	0	0	0	0
cg25937577	0	1	0	0	0	0	0	0	0	0	0	1	0	0	0	0
cg27206976	0	1	0	0	0	0	0	0	0	0	0	1	0	0	0	0
cg27295642	0	1	0	0	0	0	0	0	0	0	0	0	0	0	0	0
cg27364650	0	1	0	0	0	0	0	0	0	0	0	1	0	0	0	0
cg27478579	0	1	0	0	0	0	0	0	0	0	0	0	0	0	0	0
cg27584762	0	1	0	0	0	0	0	0	0	0	0	0	0	0	0	0
cg03079640	0	1	0	0	0	0	0	0	0	0	0	0	0	0	0	0
cg03162823	0	1	0	0	0	0	0	0	0	0	0	1	0	1	0	0
cg04661001	0	1	0	0	0	0	0	0	0	0	0	1	0	0	0	0
cg05815196	0	1	0	0	0	0	0	0	0	0	0	1	0	0	0	0
cg07129669	0	1	0	0	0	0	0	0	0	0	0	0	0	0	0	0
cg10088460	0	1	0	0	0	0	0	0	0	0	0	0	0	0	0	0
cg10989517	0	1	0	0	0	0	0	0	0	0	0	0	0	0	0	0
cg12106855	0	1	0	0	0	0	0	0	0	0	0	0	0	0	0	0
cg13905238	0	1	0	0	0	0	0	0	0	0	0	0	0	0	0	0
cg14328676	0	1	0	0	0	0	0	0	0	0	0	0	0	0	0	0
cg14686645	0	1	0	0	0	0	0	0	0	0	0	1	1	0	0	0
cg17382939	0	1	0	0	0	0	0	0	0	0	0	0	0	0	0	0
cg18699242	0	1	0	0	0	0	0	0	0	0	0	1	0	0	0	0
cg21760990	0	1	0	0	0	0	0	0	0	0	0	0	0	0	0	0
cg22946066	0	1	0	0	0	0	0	0	0	0	0	0	0	0	0	0
cg25881170	0	1	0	0	0	0	0	0	0	0	0	0	0	0	0	0
cg26688574	0	1	0	0	0	0	0	0	0	0	0	0	0	0	0	0
cg00381684	0	1	0	0	0	0	0	0	0	0	0	0	0	0	0	0
cg00536792	0	1	0	0	0	0	0	0	0	0	0	0	0	0	0	0
cg00951302	0	1	0	0	0	0	0	0	0	0	0	0	0	0	0	0
cg01140985	0	1	0	0	0	0	0	0	0	0	0	0	0	0	0	0
cg01757168	0	1	0	0	0	0	0	0	0	0	0	0	0	0	0	0
cg03680291	0	1	0	0	0	0	1	0	0	0	0	1	0	0	0	0
cg03710889	0	1	0	0	0	0	0	0	0	0	0	1	0	0	0	0
cg07421596	0	1	0	0	0	0	0	0	0	0	0	1	0	0	0	0
cg07520269	0	1	0	0	0	1	0	0	0	0	0	0	0	0	0	0
cg08118344	0	1	0	0	0	0	0	0	0	0	0	0	0	0	0	0
cg08771019	0	1	0	0	0	0	0	0	0	0	0	0	0	0	0	0
cg10134527	0	1	0	0	0	0	0	0	0	0	0	1	0	0	0	0
cg13699479	0	1	0	0	0	0	0	0	0	0	0	0	0	0	0	0
cg14322224	0	1	0	0	0	0	0	0	0	0	0	0	0	0	0	0
cg21105955	0	1	0	0	0	0	0	0	0	0	0	0	0	0	0	0
cg23120942	0	1	0	0	0	0	0	0	0	0	0	0	0	0	0	0
cg24657523	0	1	0	0	0	0	0	0	0	0	0	0	0	0	0	0
cg26005232	0	1	0	0	0	0	0	0	0	0	0	0	0	0	0	0
cg27165794	0	1	0	0	0	0	0	0	0	0	0	0	0	0	0	0
cg00039057	0	1	0	0	0	0	0	0	0	0	0	0	0	0	0	0
cg00278366	0	1	0	0	0	0	0	0	0	0	0	0	0	0	0	0
cg01020079	0	1	0	0	0	0	0	0	0	0	0	1	0	0	0	0
cg03917138	0	1	0	0	0	0	0	0	0	0	0	0	0	0	0	0
cg04548815	0	1	0	0	0	0	0	0	0	0	0	0	0	0	0	0
cg05867134	0	1	0	0	0	0	0	0	0	0	0	0	0	0	0	0
cg05970811	0	1	0	0	0	0	0	0	0	0	0	0	0	0	0	0
cg06634460	0	1	0	0	0	0	0	0	0	0	0	0	0	0	0	0
cg07245868	0	1	0	0	0	0	0	0	0	0	0	0	0	0	0	0
cg09238801	0	1	0	0	0	0	0	0	0	0	0	0	0	0	0	0
cg09819656	0	1	0	0	0	0	0	0	0	0	0	0	0	0	0	0
cg10376053	0	1	0	0	0	0	0	0	0	0	0	0	0	0	0	0
cg11267669	0	1	0	0	0	0	0	0	0	0	0	0	0	0	0	0
cg11741004	0	1	0	0	0	0	0	0	0	0	0	0	0	0	0	0
cg12324629	0	1	0	0	0	0	0	0	0	0	0	0	0	0	0	0
cg12748890	0	1	0	0	0	0	0	0	0	0	0	0	0	0	0	0
cg13560436	0	1	0	0	0	0	0	0	0	0	0	0	0	0	0	0
cg14288848	0	1	0	0	0	0	0	0	0	0	0	0	0	0	0	0
cg14845962	0	1	0	0	0	0	0	1	0	0	0	0	0	0	0	0
cg15660077	0	1	0	0	0	0	0	0	0	0	0	0	0	0	0	0
cg17192377	0	1	0	0	0	0	0	0	0	0	0	0	0	0	0	0
cg19602315	0	1	0	0	0	0	0	0	0	0	0	1	0	0	0	0
cg20457147	0	1	0	0	0	0	0	0	0	0	0	0	0	0	0	0
cg21408915	0	1	0	0	0	0	0	0	0	0	0	1	0	0	0	0
cg23919433	0	1	0	0	0	0	0	0	0	0	0	0	0	0	0	0
cg24631162	0	1	0	0	0	0	0	0	0	0	0	0	0	0	0	0
cg26646118	0	1	0	0	0	0	0	0	0	0	0	0	0	0	0	0
cg27416261	0	1	0	0	0	0	0	0	0	0	0	1	0	0	0	0
cg01834979	0	1	0	0	0	0	1	0	0	0	0	0	0	0	0	0
cg03000593	0	1	0	0	0	0	0	0	0	0	0	0	0	0	0	0
cg03433986	0	1	0	0	0	0	0	0	0	0	0	0	0	0	0	0
cg03453449	0	1	0	0	0	0	0	0	0	0	0	1	0	1	0	0
cg03750567	0	1	0	0	0	0	0	0	0	0	0	0	0	0	0	0
cg05501320	0	1	0	0	0	0	0	0	0	0	0	0	0	0	0	0
cg09851528	0	1	0	0	0	0	0	0	0	0	0	0	0	0	0	0
cg10040530	0	1	0	0	0	0	0	0	0	0	0	0	0	0	0	0
cg10775991	0	1	0	0	0	0	0	0	0	0	0	0	0	0	0	0
cg10848724	0	1	0	0	0	0	0	0	0	0	0	0	0	0	0	0
cg11069430	0	1	0	0	0	0	0	0	0	0	0	1	0	0	0	0
cg11213690	0	1	0	0	0	0	0	0	0	0	0	0	0	0	0	0
cg11697038	0	1	0	0	0	0	0	0	0	0	0	1	0	0	0	0
cg12234455	0	1	0	0	0	0	0	0	0	0	0	0	0	0	0	0
cg13182599	0	1	0	0	0	0	0	0	0	1	0	0	0	0	0	0
cg13942186	0	1	0	0	0	0	0	0	0	0	0	0	0	0	0	0
cg14096569	0	1	0	0	0	0	0	0	0	0	0	0	0	0	0	0
cg17665699	0	1	0	0	0	0	0	0	0	0	0	1	0	0	0	0
cg18144560	0	1	0	0	0	0	0	0	0	0	0	0	0	0	0	0
cg19724470	0	1	0	0	0	0	0	0	0	0	0	0	0	0	0	0
cg19887750	0	1	0	0	0	0	0	1	0	0	0	0	0	0	0	0
cg20417500	0	1	0	0	0	0	0	0	0	0	0	0	0	0	0	0
cg21345949	0	1	0	0	0	0	0	0	0	0	0	1	0	0	0	0
cg23004625	0	1	0	0	0	0	0	0	0	0	0	0	0	0	0	0
cg25293806	0	1	0	0	0	0	0	0	0	0	0	1	0	0	0	0
cg25762706	0	1	0	0	0	0	0	0	0	0	0	1	0	0	0	0
cg27261219	0	1	0	0	0	0	0	0	0	0	0	0	0	0	0	0
cg01225565	0	1	0	0	0	0	0	0	0	0	0	0	0	0	0	0
cg02147797	0	1	0	0	0	0	0	0	0	0	0	0	0	0	0	0
cg03278643	0	1	0	0	0	0	0	0	0	0	0	0	0	0	0	0
cg03484180	0	1	0	0	0	0	0	0	0	0	0	1	0	0	0	0
cg03677069	0	1	0	0	0	0	0	0	0	0	0	1	0	0	0	0
cg03717584	0	1	0	0	0	0	0	0	0	0	0	0	0	0	0	0
cg04755771	0	1	0	0	0	0	0	0	0	0	0	0	0	0	0	0
cg05962511	0	1	0	0	0	0	0	0	0	0	0	0	0	0	0	0
cg06806080	0	1	0	0	0	0	0	0	0	0	0	0	0	0	0	0
cg07038187	0	1	0	0	0	0	0	0	0	0	0	1	0	0	0	0
cg07890553	0	1	0	0	0	0	0	0	0	0	0	0	0	0	0	0
cg07993743	0	1	0	0	0	0	0	0	0	0	0	0	0	0	0	0
cg10537821	0	1	0	0	0	0	0	0	0	0	0	0	0	0	0	0
cg10599571	0	1	0	0	0	0	0	0	0	0	0	0	0	0	0	0
cg10999598	0	1	0	0	0	0	0	0	0	0	0	0	0	0	0	0
cg11117460	0	1	0	0	0	0	0	0	0	0	0	0	0	0	0	0
cg12244647	0	1	0	0	0	0	0	0	0	0	0	1	0	0	0	0
cg12308054	0	1	0	0	0	0	0	0	0	0	0	0	0	0	0	0
cg14125353	0	1	0	0	0	0	0	0	0	0	0	0	0	0	0	0
cg14386691	0	1	0	0	0	0	0	0	0	0	0	0	0	0	0	0
cg14485633	0	1	0	0	0	0	0	0	0	0	0	0	0	0	0	0
cg15175162	0	1	0	0	0	0	0	0	0	0	0	1	0	0	0	0
cg16636110	0	1	0	0	0	0	0	0	0	0	0	0	0	0	0	0
cg16665444	0	1	0	0	0	0	0	0	0	0	0	0	0	0	0	0
cg16694639	0	1	0	0	0	0	0	0	0	0	0	0	0	0	0	0
cg19202014	0	1	0	0	0	0	0	0	0	0	0	0	0	0	0	0
cg21209395	0	1	0	0	0	0	0	0	0	0	0	1	0	0	0	0
cg21769969	0	1	0	0	0	0	0	0	0	0	0	0	0	0	0	0
cg25970491	0	1	0	0	0	0	0	0	0	0	0	0	0	0	0	0
cg26629730	0	1	0	0	0	0	0	0	0	0	0	1	0	0	0	0
cg00091633	0	1	0	0	0	0	0	0	0	0	0	1	0	0	0	0
cg00880984	0	1	0	0	0	0	0	0	0	0	0	1	0	0	0	0
cg00979931	0	1	0	0	0	0	0	0	0	0	0	0	0	0	0	0
cg01961153	0	1	0	0	0	0	0	0	0	0	0	0	0	0	0	0
cg02087454	0	1	0	0	0	0	0	0	0	0	0	0	0	0	0	0
cg03387723	0	1	0	0	0	0	0	0	1	0	0	1	0	0	0	0
cg03434624	0	1	0	0	0	0	0	0	0	0	0	0	0	0	0	0
cg05243389	0	1	0	0	0	0	0	0	0	0	0	0	0	0	0	0
cg05820241	0	1	0	0	0	0	0	0	0	0	0	1	0	0	0	0
cg05845403	0	1	0	0	0	0	0	0	0	0	0	0	0	0	0	0
cg05891849	0	1	0	0	0	0	0	0	0	0	0	0	0	0	0	0
cg06500079	0	1	0	0	0	0	0	0	0	0	0	0	0	0	0	0
cg07109801	0	1	0	0	0	0	0	0	0	0	0	0	0	0	0	0
cg07207043	0	1	0	0	0	0	0	0	0	0	0	1	0	0	0	0
cg07895437	0	1	0	0	0	0	0	0	0	0	0	1	0	0	0	0
cg08143875	0	1	0	0	0	0	0	0	0	0	0	0	0	0	0	0
cg08216808	0	1	0	0	0	0	0	0	0	0	0	0	0	0	0	0
cg08373610	0	1	0	0	0	0	0	0	0	0	0	0	0	0	0	0
cg08666956	0	1	0	0	0	0	0	0	0	0	0	0	0	0	0	0
cg08929303	0	1	0	0	0	0	0	0	0	0	0	0	0	0	0	0
cg11489251	0	1	0	0	0	0	0	0	0	0	0	0	0	0	0	0
cg11599830	0	1	0	0	0	0	0	0	0	0	0	1	0	0	0	0
cg11699265	0	1	0	0	0	0	0	0	0	0	0	0	0	0	0	0
cg12184221	0	1	0	0	0	0	0	0	0	0	0	0	0	0	0	0
cg12193657	0	1	0	0	0	0	0	0	0	0	0	0	0	0	0	0
cg12979844	0	1	0	0	0	0	0	0	0	0	0	0	0	0	0	0
cg13771313	0	1	0	0	0	0	0	0	0	0	0	0	0	0	0	0
cg14565151	0	1	0	0	0	0	0	0	0	0	0	1	0	0	0	0
cg15089111	0	1	0	0	0	0	0	0	0	0	0	0	0	0	0	0
cg15452204	0	1	0	0	0	0	0	0	0	0	0	1	0	0	0	0
cg17055704	0	1	0	0	0	0	0	0	0	0	0	0	0	0	0	0
cg18364502	0	1	0	0	0	0	0	0	0	1	0	0	0	0	0	0
cg18893793	0	1	0	0	0	0	0	0	0	0	0	0	0	0	0	0
cg19617897	0	1	0	0	0	0	0	0	0	0	0	0	0	0	0	0
cg19793809	0	1	0	0	0	0	0	0	0	0	0	1	0	0	0	0
cg21179831	0	1	0	0	0	0	0	0	0	0	0	0	0	0	0	0
cg21291449	0	1	0	0	0	0	0	0	0	0	0	0	0	0	0	0
cg21306775	0	1	0	0	0	0	0	0	0	0	0	0	0	0	0	0
cg22778145	0	1	0	0	0	0	0	0	0	0	0	0	0	0	0	0
cg23695990	0	1	0	0	0	0	0	0	0	0	0	0	0	0	0	0
cg26619624	0	1	0	0	0	0	0	0	0	0	0	0	0	0	0	0
cg27214378	0	1	0	0	0	0	0	0	0	0	0	0	0	0	0	0
cg00105512	0	1	0	0	0	0	0	0	0	0	0	0	0	0	0	0
cg00576075	0	1	0	0	0	0	0	0	0	0	0	0	0	0	0	0
cg01804429	0	1	0	0	0	0	0	0	0	0	0	0	0	0	0	0
cg02723291	0	1	0	0	0	0	0	0	0	0	0	1	0	0	0	0
cg03736781	0	1	0	0	0	0	0	0	0	0	0	0	0	0	0	0
cg04993130	0	1	0	0	0	0	0	0	0	0	0	1	0	0	0	0
cg05812266	0	1	0	0	0	0	0	0	0	0	0	0	0	0	0	0
cg05925894	0	1	0	0	0	0	0	0	0	0	0	0	0	0	0	0
cg06382559	0	1	0	0	0	0	0	0	0	0	0	0	0	0	0	0
cg06513695	0	1	0	0	0	0	0	0	0	0	0	0	0	0	0	0
cg07207490	0	1	0	0	0	0	0	0	0	0	0	0	0	0	0	0
cg07417745	0	1	0	0	0	0	0	0	0	0	0	0	0	0	0	0
cg09546802	0	1	0	0	0	0	0	0	0	0	0	1	0	0	0	0
cg09711113	0	1	0	0	0	0	0	0	0	0	0	0	0	0	0	0
cg12652585	0	1	0	0	0	0	0	0	0	0	0	0	0	0	0	0
cg13202221	0	1	0	0	0	0	0	0	0	0	0	0	0	0	0	0
cg14160968	0	1	0	0	0	0	0	0	0	0	0	1	1	0	0	0
cg14219900	0	1	0	0	0	0	0	0	0	0	0	0	0	0	0	0
cg14230606	0	1	0	0	0	0	0	0	0	0	0	0	0	0	0	0
cg16151651	0	1	0	0	0	0	0	0	0	0	0	1	0	0	0	0
cg18046677	0	1	0	0	0	0	0	0	0	0	0	0	0	0	0	0
cg18876602	0	1	0	0	0	0	0	0	0	0	0	1	0	0	0	0
cg19179572	0	1	0	0	0	0	0	0	0	0	0	0	0	0	0	0
cg19334452	0	1	0	0	0	0	0	0	0	0	0	0	0	0	0	0
cg19514469	0	1	0	0	0	0	0	0	0	0	0	0	0	0	0	0
cg19801120	0	1	0	0	0	0	0	0	0	0	0	0	0	0	0	0
cg20721320	0	1	0	0	0	0	0	0	0	0	0	0	0	0	0	0
cg21518299	0	1	0	0	0	0	0	0	0	0	0	0	0	0	0	0
cg22510139	0	1	0	0	0	0	0	0	0	0	0	0	0	0	0	0
cg23047271	0	1	0	0	0	0	0	0	0	0	0	0	0	0	0	0
cg23397023	0	1	0	0	0	0	0	0	0	0	0	1	0	0	0	0
cg24664957	0	1	0	0	0	0	0	0	0	0	0	0	0	0	0	0
cg24728542	0	1	0	0	0	0	0	0	0	0	0	0	0	0	0	0
cg25213362	0	1	0	0	0	0	0	0	0	0	0	1	0	0	0	0
cg25658983	0	1	0	0	0	0	0	0	0	0	0	0	0	0	0	0
cg25954512	0	1	0	0	0	0	0	0	0	0	0	0	0	0	0	0
cg26893699	0	1	0	0	0	0	0	0	0	0	0	0	0	0	0	0
cg00857137	0	1	0	0	0	0	0	0	0	0	0	0	0	0	0	0
cg01060471	0	1	0	0	0	0	0	0	0	0	0	0	0	0	0	0
cg01060964	0	1	0	0	0	0	0	0	0	0	0	0	0	0	0	0
cg01274660	0	1	0	0	0	0	0	0	0	0	0	0	0	0	0	0
cg01560676	0	1	0	0	0	0	0	0	0	0	0	0	0	0	0	0
cg02634341	0	1	0	0	0	0	0	0	0	0	0	0	0	0	0	0
cg02654291	0	1	0	0	0	0	0	0	0	0	0	0	0	0	0	0
cg03566479	0	1	0	0	0	0	0	0	0	0	0	0	0	0	0	0
cg03971454	0	1	0	0	0	0	0	0	0	0	0	0	0	0	0	0
cg04042248	0	1	0	0	0	0	0	0	0	0	0	0	0	0	0	0
cg04078118	0	1	0	0	0	0	0	0	0	0	0	0	0	0	0	0
cg04768368	0	1	0	0	0	0	0	0	0	0	0	1	0	0	0	0
cg06303238	0	1	0	0	0	0	0	0	0	0	0	1	0	0	0	0
cg06396119	0	1	0	0	0	0	0	0	0	0	0	0	0	0	0	0
cg06485521	0	1	0	0	0	0	0	0	0	0	0	0	0	0	0	0
cg06675483	0	1	0	0	0	0	0	0	0	0	0	0	0	0	0	0
cg06707970	0	1	0	0	0	0	0	0	0	0	0	0	0	0	0	0
cg07448319	0	1	0	0	0	0	0	0	0	0	0	0	0	0	0	0
cg08352755	0	1	0	0	0	0	0	0	0	0	0	1	0	0	0	0
cg08436089	0	1	0	0	0	0	0	0	0	0	0	0	0	0	0	0
cg09570614	0	1	0	0	0	0	0	0	0	0	0	0	0	0	0	0
cg09571713	0	1	0	0	0	0	0	0	0	0	0	0	0	0	0	0
cg09645336	0	1	0	0	0	0	0	0	0	1	0	0	0	0	0	0
cg10626063	0	1	0	0	0	0	0	0	0	0	0	0	0	0	0	0
cg10997906	0	1	0	0	0	0	0	0	0	0	0	1	0	0	0	0
cg12283398	0	1	0	0	0	0	0	0	0	0	0	0	0	0	0	0
cg14103343	0	1	0	0	0	0	0	0	0	0	0	0	0	0	0	0
cg14518658	0	1	0	0	0	0	0	0	0	0	0	1	0	0	0	0
cg14741691	0	1	0	0	0	0	0	0	0	0	0	0	0	0	0	0
cg15090036	0	1	0	0	0	0	0	0	0	0	0	1	0	0	0	0
cg15365218	0	1	0	0	0	0	0	0	0	0	0	1	0	0	0	0
cg15442037	0	1	0	0	0	0	0	0	0	0	0	1	0	0	0	0
cg16024916	0	1	0	0	0	0	0	0	0	0	0	0	0	0	0	0
cg17242664	0	1	0	0	0	0	0	1	0	0	0	0	0	0	0	0
cg19401033	0	1	0	0	0	0	0	0	0	0	0	0	0	0	0	0
cg19739906	0	1	0	0	0	0	0	0	0	0	0	1	0	0	0	0
cg21012874	0	1	0	0	0	0	0	0	0	0	0	1	0	0	0	0
cg23376861	0	1	0	0	0	0	0	0	0	0	0	0	0	0	0	0
cg23526586	0	1	0	0	0	0	0	0	0	0	0	0	0	0	0	0
cg24687970	0	1	0	0	0	0	0	0	0	0	0	0	0	0	0	0
cg24907270	0	1	0	0	0	0	0	0	0	0	0	0	0	0	0	0
cg24959134	0	1	0	0	0	0	0	0	0	0	0	0	0	0	0	0
cg25400396	0	1	0	0	0	0	0	0	0	0	0	0	0	0	0	0
cg27281093	0	1	0	0	0	0	0	0	0	0	0	0	0	0	0	0
cg27461259	0	1	0	0	0	0	0	0	0	0	0	0	0	0	0	0
cg00062245	0	1	0	0	0	0	0	0	0	0	0	0	0	0	0	0
cg00652772	0	1	0	0	0	0	0	0	0	0	0	1	0	0	0	0
cg01695406	0	1	0	0	0	0	0	0	0	0	0	1	0	0	0	0
cg01721313	0	1	0	0	0	0	0	0	0	0	0	0	0	0	0	0
cg02006647	0	1	0	0	0	0	0	0	0	0	0	0	0	0	0	0
cg02487233	0	1	0	0	0	0	0	0	0	0	0	0	0	0	0	0
cg02965178	0	1	0	0	0	0	0	0	0	0	0	0	0	0	0	0
cg05077231	0	1	0	0	0	0	0	0	0	0	0	1	0	0	0	0
cg05198819	0	1	0	0	0	0	0	0	0	0	0	0	0	0	0	0
cg05465935	0	1	0	0	0	1	0	0	0	0	0	0	0	0	0	0
cg05920383	0	1	0	0	0	0	0	0	0	0	0	0	0	0	0	0
cg06693983	0	1	0	0	0	0	0	0	0	0	0	1	0	0	0	0
cg06825512	0	1	0	0	0	0	0	0	0	0	0	1	0	0	0	0
cg07022591	0	1	0	0	0	0	0	0	0	0	0	0	0	0	0	0
cg07104958	0	1	0	0	0	0	0	0	0	0	0	0	0	0	0	0
cg08870143	0	1	0	0	0	0	0	0	0	0	0	0	0	0	0	0
cg09092525	0	1	0	0	0	0	0	0	0	0	0	0	0	0	1	0
cg09390350	0	1	0	0	0	0	0	0	0	0	0	0	0	0	0	0
cg09568217	0	1	0	0	0	0	0	0	0	0	0	0	0	0	0	0
cg09684846	0	1	0	0	0	0	0	0	0	0	0	1	0	0	0	0
cg09772075	0	1	0	0	0	0	0	0	0	0	0	0	0	0	0	0
cg09871637	0	1	0	0	0	0	0	0	0	0	0	0	0	0	0	0
cg10436410	0	1	0	0	0	0	0	0	0	0	0	0	0	0	0	0
cg10767045	0	1	0	0	0	0	0	0	0	0	0	0	0	0	0	0
cg11071193	0	1	0	0	0	0	0	0	0	0	0	0	0	0	0	0
cg12287936	0	1	0	0	0	0	0	0	0	0	0	0	0	0	0	0
cg13791092	0	1	0	0	0	0	0	0	0	0	0	0	0	0	0	0
cg14399930	0	1	0	0	0	0	0	0	0	0	0	0	0	0	0	0
cg14557202	0	1	0	0	0	0	0	0	0	0	0	0	0	0	0	0
cg15001381	0	1	0	0	0	0	0	0	0	0	0	0	0	0	0	0
cg15169829	0	1	0	0	0	0	0	0	0	0	0	1	0	0	0	0
cg16467811	0	1	0	0	0	0	0	0	0	0	0	0	0	0	0	0
cg16624888	0	1	0	0	0	0	0	0	0	0	0	1	0	0	0	0
cg17055821	0	1	0	0	0	0	0	0	0	0	0	1	0	0	0	0
cg17594670	0	1	0	0	0	0	0	0	0	0	0	1	0	0	0	0
cg18852096	0	1	0	0	0	0	0	0	0	0	0	0	0	0	0	0
cg20000805	0	1	0	0	0	0	0	0	0	0	0	0	0	0	0	0
cg21363811	0	1	0	0	0	0	0	0	0	0	0	1	0	0	0	0
cg21401642	0	1	0	0	0	0	0	0	0	0	0	1	0	0	0	0
cg25786696	0	1	0	0	0	0	0	0	0	0	0	0	0	0	0	0
cg26493224	0	1	0	0	0	0	0	0	0	0	0	0	0	0	0	0
cg26950867	0	1	0	0	0	0	0	0	0	0	0	0	0	0	0	0
cg27248148	0	1	0	0	0	0	0	0	0	0	0	0	0	0	0	0
cg00691240	0	1	0	0	0	0	0	0	0	0	0	0	0	0	0	0
cg00729875	0	1	0	0	0	0	0	0	0	0	0	0	0	0	0	0
cg02017534	0	1	0	0	0	0	0	0	0	0	0	0	0	0	0	0
cg02841199	0	1	0	0	0	0	0	0	0	0	0	0	0	0	0	0
cg03658578	0	1	0	0	0	0	0	0	0	0	0	0	0	0	0	0
cg05301470	0	1	0	0	0	0	0	0	0	0	0	0	0	0	0	0
cg06294700	0	1	0	0	0	0	0	0	0	0	0	1	0	0	0	0
cg06889971	0	1	0	0	0	0	0	0	0	0	0	0	0	0	0	0
cg07038400	0	1	0	0	0	0	0	0	0	0	0	0	0	0	0	0
cg07928883	0	1	0	0	0	0	0	0	0	0	0	1	0	0	0	0
cg08530838	0	1	0	0	0	0	0	0	0	0	0	0	0	0	0	0
cg08719380	0	1	0	0	0	0	0	0	0	0	0	0	0	0	0	0
cg09499421	0	1	0	0	0	0	0	0	0	0	0	0	0	0	0	0
cg09560161	0	1	0	0	0	0	0	0	0	0	0	0	0	0	0	0
cg09970023	0	1	0	0	0	0	0	0	0	0	0	1	0	0	0	0
cg10119082	0	1	0	0	0	0	0	0	0	0	0	0	0	0	0	0
cg10428938	0	1	0	0	0	0	0	0	0	0	0	0	0	0	0	0
cg10446869	0	1	0	0	0	0	0	0	0	0	0	0	0	0	0	0
cg10730435	0	1	0	0	0	0	0	0	0	0	0	1	0	0	0	0
cg12561497	0	1	0	0	0	0	0	0	0	0	0	0	0	0	0	0
cg12629244	0	1	0	0	0	0	0	0	0	0	0	0	0	0	0	0
cg13320683	0	1	0	0	0	0	0	0	0	0	0	1	0	0	0	0
cg14307853	0	1	0	0	0	0	0	0	0	0	0	0	0	0	0	0
cg14454477	0	1	0	0	0	0	0	0	0	0	0	0	0	0	0	0
cg14473643	0	1	0	0	0	0	0	0	0	0	0	1	0	0	0	0
cg14809332	0	1	0	0	0	0	0	0	0	0	0	1	0	0	0	0
cg15825059	0	1	0	0	0	0	0	0	0	0	0	0	0	0	0	0
cg17261125	0	1	0	0	0	0	0	0	0	0	0	0	0	0	0	0
cg17657179	0	1	0	0	0	0	0	0	0	0	0	0	0	0	0	0
cg18383668	0	1	0	0	0	0	0	0	0	0	0	0	0	0	0	0
cg19264571	0	1	0	0	0	0	0	0	0	0	0	1	0	0	0	0
cg19916659	0	1	0	0	0	0	0	0	0	0	0	0	0	0	0	0
cg21050001	0	1	0	0	0	0	0	0	0	0	0	0	0	0	0	0
cg21531689	0	1	0	0	0	0	0	0	0	0	0	1	0	0	0	0
cg21583668	0	1	0	0	0	0	0	0	0	0	0	1	0	0	0	0
cg22950598	0	1	0	0	0	0	0	0	0	0	0	0	0	0	0	0
cg25017060	0	1	0	0	0	0	0	0	0	0	0	0	0	0	0	0
cg26717563	0	1	0	0	0	0	0	0	0	0	0	1	0	0	0	0
cg00181432	0	1	0	0	0	0	0	0	0	0	0	0	0	0	0	0
cg00206639	0	1	0	0	0	0	0	0	0	0	0	1	0	0	0	0
cg00246121	0	1	0	0	0	0	0	0	0	0	0	0	0	0	0	0
cg00641210	0	1	0	0	0	0	0	0	0	0	0	0	0	0	0	0
cg01427957	0	1	0	0	0	0	0	0	0	0	0	0	0	0	0	0
cg01930676	0	1	0	0	0	0	0	0	0	0	0	0	0	0	0	0
cg01969701	0	1	0	0	0	0	0	0	0	0	0	1	0	0	0	0
cg02159271	0	1	0	0	0	0	0	0	0	0	0	0	0	0	0	0
cg02564523	0	1	0	0	0	0	0	0	0	0	0	0	0	0	0	0
cg02630888	0	1	0	0	0	0	0	0	1	0	0	1	0	0	0	0
cg02856402	0	1	0	0	0	0	0	0	0	0	0	0	0	0	0	0
cg03826642	0	1	0	0	0	0	0	0	0	0	0	0	0	0	0	0
cg04004904	0	1	0	0	0	0	0	0	0	0	0	0	0	0	0	0
cg04440885	0	1	0	0	0	0	0	0	0	0	0	0	0	0	0	0
cg04606020	0	1	0	0	0	0	0	0	0	0	0	0	0	0	0	0
cg04664161	0	1	0	0	0	0	0	0	0	0	0	0	0	0	0	0
cg05079544	0	1	0	0	0	0	0	0	0	0	0	1	0	0	0	0
cg05250932	0	1	0	0	0	0	0	0	0	0	0	0	0	0	0	0
cg05499178	0	1	0	0	0	1	0	0	0	0	0	1	0	0	0	0
cg06060835	0	1	0	0	0	0	0	0	0	0	0	0	0	0	0	0
cg06789445	0	1	0	0	0	0	0	1	0	0	0	0	0	0	0	0
cg06957790	0	1	0	0	0	0	0	0	0	0	0	0	0	0	0	0
cg07263322	0	1	0	0	0	0	0	0	0	0	0	0	0	0	0	0
cg07716847	0	1	0	0	0	0	0	0	0	0	0	0	0	0	0	0
cg07960762	0	1	0	0	0	0	0	0	0	0	0	0	0	0	0	0
cg08047939	0	1	0	0	0	0	0	0	0	0	0	0	0	0	0	0
cg11025974	0	1	0	0	0	0	0	0	0	0	0	0	0	0	0	0
cg12598235	0	1	0	0	0	0	0	0	0	0	0	0	0	0	0	0
cg12902206	0	1	0	0	0	0	0	0	0	0	0	1	0	0	0	0
cg12980795	0	1	0	0	0	0	0	0	0	0	0	0	0	0	0	0
cg13058710	0	1	0	1	0	0	0	0	0	0	0	0	0	0	0	0
cg13840445	0	1	0	0	0	0	0	0	0	0	0	0	0	0	0	0
cg14457311	0	1	0	0	0	0	0	0	0	0	0	1	0	0	0	0
cg16661269	0	1	0	0	0	0	0	0	0	0	0	0	0	0	0	0
cg17328665	0	1	0	0	0	0	0	0	0	0	0	0	0	0	0	0
cg17835016	0	1	0	0	0	0	0	0	0	0	0	0	0	0	0	0
cg18369516	0	1	0	0	0	0	0	0	0	0	0	0	0	0	0	0
cg18509185	0	1	0	0	0	0	0	0	0	0	0	1	0	0	0	0
cg19313402	0	1	0	0	0	0	0	0	0	0	0	1	0	0	0	0
cg19871388	0	1	0	0	0	0	0	0	0	0	0	1	0	0	0	0
cg20343048	0	1	0	0	0	0	0	0	0	0	0	0	0	0	0	0
cg21382923	0	1	0	0	0	0	0	0	0	0	0	0	0	0	0	0
cg22935653	0	1	0	0	0	0	0	0	0	0	0	0	0	0	0	0
cg23678254	0	1	0	0	0	0	0	0	0	0	0	0	0	0	0	0
cg24124954	0	1	0	0	0	0	0	0	0	0	0	0	0	0	0	0
cg24295653	0	1	0	0	0	0	0	0	0	0	0	0	0	0	0	0
cg24392955	0	1	0	0	0	0	0	0	0	0	0	0	0	0	0	0
cg24460126	0	1	0	0	0	0	0	0	0	0	0	1	0	0	0	0
cg24912415	0	1	0	0	0	0	0	0	0	0	0	0	0	0	0	0
cg25220979	0	1	0	0	0	0	0	0	0	0	0	0	0	0	0	0
cg25749107	0	1	0	0	0	0	0	0	0	0	0	0	0	0	0	0
cg25788719	0	1	0	0	0	0	0	0	0	0	0	1	0	0	0	0
cg26885268	0	1	0	0	0	0	0	0	0	0	0	0	0	0	0	0
	0	1	0	0	1	0	0	0	0	0	0	0	0	0	0	0
cg20860188	0	0	0	0	0	1	0	0	0	0	0	0	0	0	0	0
cg17713912	0	0	0	0	0	1	0	0	0	0	0	0	0	0	0	0
cg04863892	0	0	0	0	1	1	1	0	0	0	0	0	0	0	0	0
cg25942940	0	0	0	0	1	1	0	0	0	0	0	0	0	0	0	0
cg14853974	0	0	0	0	1	1	0	0	0	0	0	0	0	0	0	0
cg11096515	0	0	0	0	1	1	0	0	0	0	0	0	0	0	0	0
cg20474425	0	0	0	0	1	1	0	0	0	0	0	0	0	0	0	0
cg08070327	0	0	0	0	0	1	0	0	0	0	0	0	0	0	0	0
cg06906435	0	0	0	0	1	1	0	0	0	0	0	0	0	0	0	0
cg14058329	0	0	0	0	0	1	0	0	0	0	0	0	0	0	0	0
cg23204968	0	0	0	0	0	1	1	0	0	0	0	0	0	0	0	0
cg22512830	0	0	0	0	0	1	0	0	0	0	0	0	0	0	0	0
cg04053108	0	0	0	0	1	1	0	0	0	0	0	0	0	0	0	0
cg02646423	0	0	0	0	1	1	0	0	0	0	0	0	0	0	0	0
cg23677291	0	0	0	0	0	1	0	0	0	0	0	0	0	0	0	0
cg25037165	0	0	0	0	1	1	0	0	0	0	0	0	0	0	0	0
cg25506432	0	0	0	0	0	1	0	0	0	0	0	0	0	0	0	0
cg14013695	0	0	0	0	0	1	0	0	0	0	0	0	0	0	0	0
cg10651121	0	0	0	0	0	1	0	0	0	0	0	0	0	0	0	0
cg05226008	0	0	0	0	0	1	0	0	0	0	0	0	0	0	0	0
cg11321156	0	0	0	0	1	1	0	0	0	0	0	0	0	0	0	0
cg05167916	0	0	0	0	0	1	0	0	0	0	0	0	0	0	0	0
cg23364711	0	0	0	0	0	1	0	0	0	0	0	0	0	0	0	0
cg16923485	0	0	0	0	1	1	0	0	0	0	0	0	0	0	0	0
cg27536286	0	0	0	0	0	1	0	0	0	0	0	0	0	0	0	0
cg12806882	0	0	0	0	1	1	0	0	0	0	0	0	0	0	0	0
cg08941355	0	0	0	0	1	1	0	0	0	0	0	0	0	0	0	0
cg04635635	0	0	0	0	0	1	1	0	0	0	0	0	0	0	0	0
cg17686487	0	0	0	0	0	1	0	0	0	0	0	0	0	0	0	0
cg11857140	0	0	0	0	1	1	0	0	0	0	0	0	0	0	0	0
cg09305883	0	0	0	0	0	1	0	0	0	0	0	0	0	0	0	0
cg06602723	0	0	0	0	0	1	0	0	0	0	0	0	0	0	0	0
cg20592075	0	0	0	0	0	1	0	0	0	0	0	0	0	0	0	0
cg18951332	0	0	0	0	0	1	0	0	0	0	0	0	0	0	0	0
cg06728970	0	0	0	0	0	1	0	0	0	0	0	0	0	0	0	0
cg03003919	0	0	0	0	0	1	0	0	0	0	0	0	0	0	0	0
cg15161959	0	0	0	0	1	1	0	0	0	0	0	0	0	0	0	0
cg25730122	0	0	0	0	0	1	0	0	0	0	0	0	0	0	0	0
cg19719409	0	0	0	0	0	1	0	0	0	0	0	0	0	0	0	0
cg04507071	0	0	0	0	0	1	0	0	0	0	0	0	0	0	0	0
cg08503681	0	0	0	0	0	1	0	0	0	0	0	0	0	0	0	0
cg06130322	0	0	0	0	0	1	0	0	0	0	0	0	0	0	0	0
cg20710519	0	0	0	0	0	1	0	0	0	0	0	0	0	0	0	0
cg08380478	0	0	0	0	0	1	0	0	0	0	0	0	0	0	0	0
cg24796998	0	0	0	0	0	1	0	0	0	0	0	0	0	0	0	0
cg27631817	0	0	0	0	0	1	0	0	0	0	0	0	0	0	0	0
cg16787483	0	0	0	0	1	1	1	0	0	0	0	0	0	0	0	0
cg02000318	0	0	0	0	0	1	0	0	0	0	0	0	0	0	0	0
cg19543968	0	0	0	0	0	1	0	0	0	0	0	0	0	0	0	0
cg15325961	0	0	0	0	0	1	0	0	0	0	0	0	0	0	0	0
cg01663825	0	0	0	0	0	1	0	0	0	0	0	0	0	0	0	0
cg08115371	0	0	0	0	0	1	0	0	0	0	0	0	0	0	0	0
cg02211646	0	0	0	0	1	1	0	0	0	0	0	0	0	0	0	0
cg27084781	0	0	0	1	0	1	0	0	0	0	0	0	0	0	0	0
cg15355952	0	0	0	0	0	1	0	0	0	0	0	0	0	0	0	0
cg13569424	0	0	0	0	0	1	0	0	0	0	0	0	0	0	0	0
cg13245264	0	0	0	0	0	1	0	0	0	0	0	0	0	0	0	0
cg02974204	0	0	0	0	0	1	0	0	0	0	0	0	0	0	0	0
cg18178840	0	0	0	0	0	1	0	0	0	0	0	0	0	0	0	0
cg11758841	0	0	0	0	1	1	0	0	0	0	0	0	0	0	0	0
cg18161956	0	0	0	0	0	1	0	0	0	0	0	0	0	0	0	0
cg21980394	0	0	0	0	0	1	0	0	0	0	0	0	0	0	0	0
cg10308749	0	0	0	0	0	1	0	0	0	0	0	0	0	0	0	0
cg03906434	0	0	0	0	1	1	0	0	0	0	0	0	0	0	1	0
cg19223521	0	0	0	0	0	1	0	0	0	0	0	0	0	0	0	0
cg10273821	0	0	0	0	0	1	0	0	0	0	0	0	0	0	0	0
cg14179389	0	0	0	0	1	1	0	0	0	0	0	0	0	0	0	0
cg00350158	0	0	0	0	0	1	0	0	0	0	0	0	0	0	0	0
cg08335389	0	0	0	0	0	1	0	0	0	0	0	0	0	0	0	0
cg01383287	0	0	0	0	0	1	0	0	0	0	0	0	0	0	0	0
cg09549073	0	0	0	0	0	1	0	0	0	0	0	0	0	0	0	0
cg26229043	0	0	0	0	0	1	0	0	0	0	0	0	0	0	0	0
cg00048370	0	0	0	0	1	1	0	0	0	0	0	0	0	0	0	0
cg17989763	0	0	0	0	0	1	0	0	0	0	0	0	0	0	0	0
cg27079740	0	0	0	0	0	1	0	0	0	0	0	0	0	0	0	0
cg01709518	0	0	0	0	0	1	0	0	0	0	0	0	0	0	0	0
cg25801742	0	0	0	0	0	1	0	0	0	0	0	0	0	0	0	0
cg03352173	0	0	0	0	0	1	0	0	0	0	0	1	0	0	0	0
cg18589102	0	0	0	0	0	1	0	0	0	0	0	0	0	0	0	0
cg09319828	0	0	0	0	0	1	0	0	0	0	0	0	0	0	0	0
cg08755703	0	0	0	0	0	1	0	0	0	0	0	0	0	0	0	0
cg09361691	0	0	0	0	0	1	0	0	0	0	0	0	0	0	0	0
cg03934681	0	0	0	0	0	1	0	0	0	0	0	0	0	0	0	0
cg12291059	0	0	0	0	0	1	0	0	0	0	0	1	0	0	0	0
cg17461600	0	0	0	0	1	1	0	0	0	0	0	1	0	0	0	0
cg22731513	0	0	0	0	0	1	0	0	0	0	0	0	0	0	0	0
cg09404376	0	0	0	0	0	1	0	0	0	0	0	0	0	0	0	0
cg09600715	0	0	0	0	0	1	0	0	0	0	0	0	0	0	0	0
cg16171484	0	0	0	0	0	1	0	0	0	0	0	1	0	0	0	0
cg23104439	0	0	0	0	0	1	0	0	0	0	0	0	0	0	0	0
cg08401657	0	0	0	0	0	1	0	0	0	0	0	1	0	1	0	0
cg27112993	0	0	0	0	0	1	0	0	0	0	0	0	0	0	0	0
cg22226821	0	0	0	0	0	1	0	0	0	0	0	0	0	0	0	0
cg10806197	0	0	0	0	0	1	0	0	0	0	0	0	0	0	0	0
cg11630632	0	0	0	0	0	1	0	0	0	0	0	0	0	0	0	0
cg04229930	0	0	0	0	0	1	0	0	0	0	0	0	0	0	0	0
cg10299976	0	0	0	0	0	1	0	0	0	0	0	0	0	0	0	0
cg12399536	0	0	0	0	0	1	0	0	0	0	0	0	0	0	0	0
cg16142488	0	0	0	0	0	1	0	0	0	0	0	0	0	0	0	0
cg14696334	0	0	0	0	0	1	0	0	0	0	0	0	0	0	0	0
cg02973961	0	0	0	0	0	1	0	0	0	0	0	0	0	0	0	0
cg15841205	0	0	0	0	0	1	0	0	0	0	0	1	0	0	0	0
cg21929875	0	0	0	0	0	1	0	0	0	0	0	0	0	0	0	0
cg10949113	0	0	0	0	0	1	0	0	0	0	0	0	0	0	0	0
cg19570154	0	0	0	0	0	1	0	0	0	0	0	0	0	0	0	0
cg09674170	0	0	0	0	0	1	0	0	0	0	0	1	0	0	0	0
cg20815778	0	0	0	0	0	1	0	0	0	0	0	0	0	0	0	0
cg14212966	0	0	0	0	0	1	0	0	0	0	0	0	0	0	0	0
cg08207154	0	0	0	0	0	1	0	0	0	0	0	0	0	0	0	0
cg17104824	0	0	0	0	0	1	0	0	0	0	0	0	0	0	0	0
cg16362934	0	0	0	0	0	1	0	0	0	0	0	0	0	0	0	0
cg13178766	0	0	0	0	0	1	0	0	0	0	0	0	0	0	0	0
cg07629125	0	0	0	0	0	1	0	0	0	0	0	0	0	0	0	0
cg07593523	0	0	0	0	0	1	0	0	0	0	0	0	0	0	0	0
cg08756640	0	0	0	0	0	1	0	0	0	0	0	1	0	0	0	0
cg08985968	0	0	0	0	0	1	0	0	0	0	0	0	0	0	0	0
cg09096031	0	0	0	0	0	1	0	0	0	0	0	0	0	0	0	0
cg03814093	0	0	0	0	0	1	0	0	0	0	0	0	0	0	0	0
cg05210671	0	0	0	0	0	1	0	0	0	0	0	0	0	0	0	0
cg26924747	0	0	0	0	0	1	0	0	0	0	0	0	0	0	0	0
cg13805001	0	0	0	0	0	1	0	0	0	0	0	0	0	0	0	0
cg23849826	0	0	0	0	0	1	0	0	0	0	0	1	0	0	0	0
cg13775636	0	0	0	0	0	1	0	0	0	0	0	0	0	0	0	0
cg06875131	0	0	0	0	0	1	0	0	0	0	0	0	0	0	0	0
cg16522260	0	0	0	0	0	1	0	0	0	0	0	0	0	0	0	0
cg11316517	0	0	0	0	0	1	0	0	0	0	0	0	0	0	0	0
cg00705992	0	0	0	0	0	1	0	0	0	0	0	0	0	0	0	0
cg23511824	0	0	0	0	0	1	0	0	0	0	0	0	0	0	0	0
cg25972787	0	0	0	0	0	1	0	0	0	0	0	0	0	0	0	0
cg05726274	0	0	0	0	0	1	0	0	0	0	0	0	0	0	0	0
cg04024827	0	0	0	0	0	1	0	0	0	0	0	0	0	0	0	0
cg16915863	0	0	0	0	1	1	0	0	0	0	0	1	0	0	0	0
cg18774642	0	0	0	0	0	1	0	0	0	0	0	0	0	0	0	0
cg15082824	0	0	0	0	0	1	0	0	0	0	0	0	0	0	0	0
cg21906947	0	0	0	0	0	1	0	0	0	0	0	0	0	0	0	0
cg01795776	0	0	0	0	0	1	0	0	0	0	0	1	0	0	0	0
cg20706134	0	0	0	0	1	1	0	0	0	0	0	0	0	0	0	0
cg24750308	0	0	0	0	0	1	0	0	0	0	0	1	0	0	0	0
cg14424631	0	0	0	0	0	1	0	0	0	0	0	0	0	0	0	0
cg18664965	0	0	0	0	0	1	0	0	0	0	0	0	0	0	0	0
cg11964314	0	0	0	0	0	1	0	0	0	0	0	0	0	0	0	0
cg23930311	0	0	0	0	0	1	0	0	0	0	0	0	0	0	0	0
cg05210501	0	0	0	0	0	1	0	0	0	0	0	0	0	0	0	1
cg26130053	0	0	0	0	0	1	0	0	0	0	0	0	0	0	0	0
cg27306802	0	0	0	0	1	0	0	0	0	0	0	0	0	0	0	0
cg17785202	0	0	0	0	1	0	0	0	0	0	0	0	0	0	0	0
cg17434008	0	0	0	0	1	0	0	0	0	0	0	0	0	0	0	0
cg12051819	0	0	0	0	1	0	0	0	0	0	0	0	0	0	0	0
cg11939496	0	0	0	0	1	0	0	0	0	0	0	0	0	0	0	0
cg08550523	0	0	0	0	1	0	0	0	0	0	0	0	0	0	0	0
cg10827754	0	0	0	0	1	0	0	0	0	0	0	0	0	0	0	0
cg00428457	0	0	0	0	1	0	0	0	0	0	0	0	0	0	0	0
cg16058600	0	0	0	0	1	0	0	0	0	0	0	0	0	0	0	0
cg21758126	0	0	0	0	1	0	0	0	0	0	0	0	0	0	0	0
cg17654050	0	0	0	0	1	0	0	0	0	0	0	0	0	0	0	0
cg03351487	0	0	0	0	1	0	0	0	0	0	0	0	0	0	0	0
cg18141622	0	0	0	0	1	0	0	0	0	0	0	0	0	0	0	0
cg26768584	0	0	0	0	1	0	0	0	0	0	0	0	0	0	0	0
cg14312439	0	0	0	0	1	0	0	0	0	0	0	0	0	0	0	0
cg11377213	0	0	0	0	1	0	0	0	0	0	0	0	0	0	0	0
cg23333146	0	0	0	0	1	0	0	0	0	0	0	0	0	0	0	0
cg21090457	0	0	0	0	1	0	0	0	0	0	0	0	0	0	0	0
cg00511167	0	0	0	0	1	0	0	0	0	0	0	0	0	0	0	0
cg11341144	0	0	0	0	1	0	0	0	0	0	0	0	0	0	0	0
cg00828556	0	0	0	0	1	0	0	0	0	0	0	0	0	0	0	0
cg24492202	0	0	0	0	1	0	0	0	0	0	0	0	0	0	0	0
cg17791799	0	0	0	0	1	0	0	0	0	0	0	0	0	0	0	0
cg15297220	0	0	0	0	1	0	0	0	0	0	0	0	0	0	0	0
cg07318204	0	0	0	0	1	0	0	0	0	0	0	1	0	0	0	0
cg04392082	0	0	0	0	1	0	0	0	0	0	0	0	0	0	0	0
cg27606341	0	0	0	0	1	0	0	0	0	0	0	0	0	0	0	0
cg24549912	0	0	0	0	1	0	0	0	0	0	0	0	0	0	0	0
cg23111488	0	0	0	0	1	0	0	0	0	0	0	0	0	0	0	0
cg15699693	0	0	0	0	1	0	0	0	0	0	0	0	0	0	0	0
cg14746387	0	0	0	0	1	0	0	0	0	0	0	0	0	0	0	0
cg03187073	0	0	0	0	1	0	0	0	0	0	0	0	0	0	0	0
cg16804603	0	0	0	0	1	0	0	0	0	0	0	0	0	0	0	0
cg17615629	0	0	0	0	1	0	0	0	0	0	0	0	0	0	0	0
cg07333021	0	0	0	0	1	0	0	0	0	0	0	0	0	0	0	0
cg26033526	0	0	0	0	1	0	0	0	0	0	0	0	0	0	0	0
cg22011526	0	0	0	0	1	0	0	0	0	0	0	0	0	0	0	0
cg18477569	0	0	0	0	1	0	0	0	0	0	0	0	0	0	0	0
cg26673377	0	0	0	0	1	0	0	0	0	0	0	0	0	0	0	0
cg08319974	0	0	0	0	1	0	0	0	0	0	0	0	0	0	0	0
cg22321572	0	0	0	0	1	0	0	0	0	0	0	0	0	0	0	0
cg06684088	0	0	0	0	1	0	0	0	0	0	0	0	0	0	0	0
cg26136772	0	0	0	0	1	0	0	0	0	0	0	0	0	0	0	0
cg20071624	0	0	0	0	1	0	0	0	0	0	0	0	0	0	0	0
cg23865240	0	0	0	0	1	0	0	0	0	0	0	0	0	0	0	0
cg07659054	0	0	0	0	1	0	0	0	0	0	0	0	0	0	0	0
cg18805066	0	0	0	0	1	0	0	0	0	0	0	0	0	0	0	0
cg22154659	0	0	0	0	1	0	0	0	0	0	0	0	0	0	0	0
cg07278425	0	0	0	0	1	0	0	0	0	0	0	1	0	0	0	0
cg00106345	0	0	0	0	1	0	0	0	0	0	0	0	0	0	0	0
cg17485838	0	0	0	0	1	0	0	0	0	0	0	0	0	0	0	0
cg26264232	0	0	0	0	1	0	0	0	0	0	0	0	0	0	0	0
cg08657654	0	0	0	0	1	0	0	0	0	0	0	0	0	0	0	0
cg11724970	0	0	0	0	1	0	1	0	0	0	0	0	0	0	0	0
cg05076221	0	0	0	0	1	0	1	0	0	0	0	0	0	0	0	0
cg02248486	0	0	0	0	1	0	1	0	0	0	0	0	0	0	0	0
cg25866143	0	0	0	0	1	0	0	0	0	0	0	0	0	0	0	0
cg01370449	0	0	0	0	1	0	0	0	0	0	0	0	0	0	0	0
cg19759481	0	0	0	0	1	0	1	0	0	0	0	0	0	0	0	0
cg12128839	0	0	0	0	1	0	1	0	0	0	0	0	0	0	0	0
cg02916332	0	0	0	0	1	0	1	0	0	0	0	0	0	0	0	0
cg17569124	0	0	0	0	1	0	1	0	0	0	0	0	0	0	0	0
cg02005600	0	0	0	0	1	0	1	0	0	0	0	0	0	0	0	0
cg25307665	0	0	0	0	1	0	1	0	0	0	0	0	0	0	0	0
cg14014955	0	0	0	0	1	0	0	0	0	0	0	0	0	0	0	0
cg20517050	0	0	0	0	1	0	0	0	0	0	0	0	0	0	0	0
cg26023912	0	0	0	0	1	0	0	0	0	0	0	0	0	0	0	0
cg14882265	0	0	0	0	1	0	0	0	0	0	0	0	0	0	0	0
cg17432857	0	0	0	0	1	0	1	0	0	0	0	0	0	0	0	0
cg23129930	0	0	0	0	1	0	0	0	0	0	0	0	0	0	0	0
cg06237983	0	0	0	0	1	0	0	0	0	0	0	0	0	0	0	0
cg03529432	0	0	0	0	1	0	0	0	0	0	0	0	0	0	0	0
cg22469274	0	0	0	0	1	0	0	0	0	0	0	0	0	0	0	0
cg17994139	0	0	0	0	1	0	0	0	0	0	0	0	0	0	0	0
cg14044640	0	0	0	0	1	0	0	0	0	0	0	0	0	0	0	0
cg19816811	0	0	0	0	1	0	0	0	0	0	0	0	0	0	0	0
cg06218338	0	0	0	0	1	0	0	0	0	0	0	0	0	0	0	0
cg27405731	0	0	0	0	1	0	0	0	0	0	0	0	0	0	0	0
cg18546840	0	0	0	0	1	0	0	0	0	0	0	0	0	0	0	0
cg24786986	0	0	0	0	1	0	0	0	0	0	0	0	0	0	0	0
cg18871253	0	0	0	0	1	0	0	0	0	0	0	0	0	0	0	0
cg12858593	0	0	0	0	1	0	0	0	0	0	0	0	0	0	0	0
cg05575639	0	0	0	0	1	0	0	0	0	0	0	0	0	0	0	0
cg05976283	0	0	0	0	1	0	0	0	0	0	0	0	0	0	0	0
cg11284147	0	0	0	0	1	0	0	0	0	0	0	0	0	0	0	0
cg01746241	0	0	0	0	1	0	0	0	0	0	0	0	0	0	0	0
cg13932501	0	0	0	0	1	0	0	0	0	0	0	0	0	0	0	0
cg14422498	0	0	0	0	1	0	0	0	0	0	0	0	0	0	0	0
cg09517766	0	0	0	0	1	0	0	0	0	0	0	1	0	0	0	0
cg13404688	0	0	0	0	1	0	0	0	0	0	0	0	0	0	0	0
cg12691572	0	0	0	0	1	0	0	0	0	0	0	0	0	0	0	0
cg07053114	0	0	0	0	1	0	0	0	0	0	0	0	0	0	0	0
cg25598685	0	0	0	0	1	0	0	0	0	0	0	0	0	0	0	0
cg22111527	0	0	0	0	1	0	0	0	0	0	0	0	0	0	0	0
cg17222829	0	0	0	0	1	0	0	0	0	0	0	0	0	0	0	0
cg19981409	0	0	0	0	1	0	0	0	0	0	0	1	0	0	0	0
cg03056494	0	0	0	0	1	0	0	0	0	0	0	0	0	0	0	0
cg25607216	0	0	0	0	1	0	0	0	0	0	0	1	0	0	0	0
cg22222281	0	0	0	0	1	0	0	0	0	0	0	1	0	0	0	0
cg23590660	0	0	0	0	1	0	0	0	0	0	0	0	0	0	0	0
cg25285743	0	0	0	0	1	0	0	0	0	0	0	0	0	0	0	0
cg12115302	0	0	0	0	1	0	0	0	0	0	0	0	0	0	0	0
cg22679316	0	0	0	0	1	0	0	0	0	0	0	0	0	0	0	0
cg12707346	0	0	0	0	1	0	0	0	0	0	0	0	0	0	0	0
cg17301248	0	0	0	0	1	0	0	0	0	0	0	0	0	0	0	0
cg25556579	0	0	0	0	1	0	0	0	0	0	0	0	0	0	0	0
cg09203312	0	0	0	0	1	0	0	0	0	0	0	1	0	0	0	0
cg12166476	0	0	0	0	1	0	0	0	0	0	0	0	0	0	0	0
cg26168643	0	0	0	0	1	0	0	0	0	0	0	0	0	0	0	0
cg24626752	0	0	0	0	1	0	0	0	0	0	0	0	0	0	0	0
cg09823859	0	0	0	0	1	0	1	0	0	0	0	0	0	0	0	0
cg05757365	0	0	0	0	1	0	0	0	0	0	0	0	0	0	0	0
cg17376609	0	0	0	0	1	0	0	0	0	0	0	0	0	0	0	0
cg00525681	0	0	0	0	1	0	1	0	0	0	0	0	0	0	0	0
cg02611934	0	0	0	0	1	0	0	0	0	0	0	0	0	0	0	0
cg08959039	0	0	0	0	1	0	0	0	0	0	0	0	0	0	0	0
cg23998119	0	0	0	0	1	0	0	0	0	0	0	0	0	0	0	0
cg14345154	0	0	0	0	1	0	0	0	0	0	0	0	0	0	0	0
cg16278496	0	0	0	0	1	0	0	0	0	0	0	0	0	0	0	0
cg17904575	0	0	0	0	1	0	0	0	0	0	0	0	0	0	0	0
cg14191466	0	0	0	0	1	0	0	0	0	0	0	0	0	0	0	0
cg05492904	0	0	0	0	1	0	0	0	0	0	0	0	0	0	0	0
cg23054181	0	0	0	0	1	0	0	0	0	0	0	0	0	0	0	0
cg24595580	0	0	0	0	1	0	0	0	0	0	0	0	0	0	0	0
cg10228555	0	0	0	0	1	0	0	0	0	0	0	0	0	0	0	0
cg03308839	0	0	0	0	1	0	0	0	0	0	0	0	0	0	0	0
cg06911613	0	0	0	0	1	0	0	0	0	0	0	1	0	0	0	0
cg01565508	0	0	0	0	1	0	0	0	0	0	0	0	0	0	0	0
cg25356504	0	0	0	0	1	0	0	0	0	0	0	0	0	0	0	0
cg14272075	0	0	0	0	1	0	0	0	0	0	0	0	0	0	0	0
cg15648345	0	0	0	0	1	0	0	0	0	0	0	0	0	0	0	0
cg25140190	0	0	0	0	1	0	0	0	0	0	0	0	0	0	0	0
cg23679819	0	0	0	0	1	0	0	0	0	0	0	0	0	0	0	0
cg20811236	0	0	0	0	1	0	0	0	0	0	0	1	0	0	0	0
cg12122241	0	0	0	0	1	0	0	0	0	0	0	0	0	0	0	0
cg23720384	0	0	0	0	1	0	0	0	0	0	0	0	0	0	0	0
cg24168308	0	0	0	0	1	0	0	0	0	0	0	0	0	0	0	0
cg18274664	0	0	0	0	1	0	0	0	0	0	0	0	0	0	0	0
cg22076474	0	0	0	0	1	0	0	0	0	0	0	0	0	0	0	0
cg13720868	0	0	0	0	0	0	0	0	0	0	1	0	0	0	0	0
cg02451670	0	0	0	0	0	0	0	0	0	0	1	0	0	0	0	0
cg07097417	0	0	0	1	0	0	0	0	0	0	1	0	0	0	0	0
cg00715696	0	0	0	1	0	0	0	0	0	0	1	0	0	0	0	0
cg04017036	0	0	0	0	0	0	0	0	0	0	1	1	0	0	0	0
cg01946401	0	0	0	0	0	0	0	0	0	0	1	0	0	0	0	0
cg24869272	0	0	0	0	0	0	0	1	0	0	1	0	0	0	0	0
cg12104246	0	0	0	0	0	0	1	1	0	0	1	0	0	0	0	0
cg16565409	0	0	0	0	0	0	1	1	0	0	1	0	0	0	0	0
cg06359132	0	0	0	0	0	0	0	1	0	0	1	0	0	0	0	0
cg21162977	0	0	0	0	0	0	0	1	0	0	1	0	0	0	0	0
cg17733447	0	0	0	0	0	0	0	0	0	0	1	0	0	0	0	0
cg08702915	0	0	0	0	0	0	0	0	0	0	1	0	0	0	0	0
cg05405872	0	0	0	0	0	0	0	0	0	0	1	0	0	0	0	0
cg04197548	0	0	0	0	0	0	0	0	0	0	1	0	0	0	0	0
cg08097581	0	0	0	0	0	0	0	0	0	0	1	0	0	0	0	0
cg26741350	0	0	0	0	0	0	0	0	0	0	1	0	0	0	0	0
cg11339849	0	0	0	0	0	0	0	0	0	0	1	0	0	0	0	0
cg12695465	0	0	0	0	0	0	0	0	0	0	1	0	0	0	0	0
cg03043406	0	0	0	0	0	0	1	0	0	0	1	0	0	0	0	0
cg10262997	0	0	0	0	0	0	0	0	0	0	1	0	0	0	0	0
cg15130459	0	0	0	0	0	0	1	0	0	0	1	0	0	0	0	0
cg06871560	0	0	0	0	0	0	0	0	0	0	1	0	0	0	0	0
cg05780139	0	0	0	0	0	0	0	0	0	0	1	0	0	0	0	0
cg19621076	0	0	0	0	0	0	0	0	0	0	1	0	0	0	0	0
cg01327147	0	0	0	0	0	0	0	0	0	0	1	0	0	0	0	0
cg02119938	0	0	0	0	0	0	0	0	0	0	1	0	0	0	0	0
cg24439315	0	0	0	0	0	0	0	0	0	0	1	1	0	0	0	0
cg06415891	0	0	0	0	0	0	0	0	0	0	1	1	1	0	0	0
cg13522462	0	0	0	0	0	0	0	0	0	0	1	0	0	0	0	0
cg08883213	0	0	0	0	0	0	0	0	0	0	1	0	0	0	0	0
cg24220178	0	0	0	0	0	0	0	0	0	0	1	0	0	0	0	0
cg04248271	0	0	0	0	0	0	0	0	0	0	1	1	0	0	0	0
cg00376553	0	0	0	0	0	0	0	0	0	0	1	0	0	0	0	0
cg03804128	0	0	0	0	0	0	0	0	0	0	1	0	0	0	0	0
cg15555527	0	0	0	0	0	0	0	0	0	0	1	1	0	0	0	0
cg08632420	0	0	0	0	0	0	0	0	0	0	1	1	0	0	0	0
cg23189194	0	0	0	0	0	0	0	0	0	0	1	0	0	0	0	0
cg21376136	0	0	0	0	0	0	0	0	0	0	1	1	0	0	0	0
cg01914278	0	0	0	0	0	0	0	0	0	0	1	0	0	0	0	0
cg00921309	0	0	0	0	0	0	0	0	0	0	1	0	0	0	0	0
cg02397552	0	0	0	0	0	0	0	0	0	0	1	0	0	0	0	0
cg03044573	0	0	0	0	0	0	0	0	0	0	1	0	0	0	0	0
cg01194320	0	0	0	0	0	0	0	0	0	0	1	1	0	0	0	0
cg12050271	0	0	0	0	0	0	0	0	0	0	1	0	0	0	0	0
cg02225599	0	0	0	0	0	0	0	0	0	0	1	0	0	0	0	0
cg00995253	0	0	0	0	0	0	0	0	0	0	1	0	0	0	0	0
cg14157435	0	0	0	0	0	0	0	0	0	0	1	0	0	0	0	0
cg08425810	0	0	0	0	0	0	0	0	0	0	1	0	0	0	0	0
cg02207686	0	0	0	0	0	0	0	0	0	0	1	0	0	0	0	0
cg11092487	0	0	0	0	0	0	0	0	0	0	1	0	0	0	0	0
cg25426208	0	0	0	0	0	0	0	0	0	0	1	0	0	0	0	0
cg20959907	0	0	0	0	0	0	0	0	0	0	1	0	0	0	0	0
cg26767081	0	0	0	0	0	0	0	0	0	0	1	0	0	0	0	0
cg00187244	0	0	0	0	0	0	0	0	0	0	1	0	0	0	0	0
cg14040131	0	0	0	0	0	0	0	0	0	0	1	0	0	0	0	0
cg11246938	0	0	0	0	0	0	0	0	0	0	1	0	0	0	0	0
cg27312961	0	0	0	0	0	0	0	0	0	0	1	0	0	0	0	0
cg05783384	0	0	0	0	0	0	0	0	0	0	1	0	0	0	0	0
cg24524013	0	0	0	0	0	0	0	0	0	0	1	0	0	0	0	0
cg24541193	0	0	0	0	0	0	0	0	0	0	1	0	0	0	0	0
cg11927233	0	0	0	0	0	0	1	0	0	0	1	0	0	0	0	0
cg03487027	0	0	0	0	0	0	0	0	0	0	1	0	0	0	0	0
cg18011760	0	0	0	0	0	0	0	0	0	0	1	0	0	0	0	0
cg04228709	0	0	0	0	0	0	0	0	0	0	1	0	0	0	0	0
cg06057569	0	0	0	0	0	0	0	0	0	0	1	0	0	0	0	0
cg00530414	0	0	0	0	0	0	0	0	0	0	1	0	0	0	0	0
cg26837708	0	0	0	0	0	0	0	0	0	0	1	0	0	0	0	0
cg14041855	0	0	0	0	0	0	0	0	0	0	1	0	0	0	0	0
cg13799242	0	0	0	0	0	0	0	0	0	0	1	0	0	0	1	1
cg02863179	0	0	0	0	0	0	0	0	0	0	1	0	0	0	0	0
cg02565993	0	0	0	0	0	0	0	0	0	0	1	0	0	0	0	0
cg16698913	0	0	0	0	0	0	0	0	0	0	1	0	0	0	0	0
cg19900050	0	0	0	0	0	0	0	0	0	0	1	0	0	0	0	0
cg25334928	0	0	0	0	0	0	0	0	0	0	1	0	0	0	0	0
cg11957261	0	0	0	0	0	0	0	0	0	0	1	0	0	0	0	0
cg04091927	0	0	0	0	0	0	0	0	0	0	1	0	0	0	0	0
cg23833461	0	0	0	0	0	0	0	0	0	0	1	0	0	0	0	0
cg25417842	0	0	0	0	0	0	0	0	0	0	1	0	0	0	0	0
cg06323052	0	0	0	0	0	0	0	0	0	0	1	0	0	0	0	0
cg12060786	0	0	0	0	0	0	0	0	0	0	1	0	0	0	0	0
cg19393677	0	0	0	0	0	0	0	0	0	0	1	0	0	0	0	0
cg17478749	0	0	0	0	0	0	0	0	0	0	1	0	0	0	0	0
cg00063111	0	0	0	0	0	0	1	0	0	0	1	0	0	0	0	0
cg21456320	0	0	0	0	0	0	0	0	0	0	1	0	0	0	0	0
cg17801765	0	0	0	0	0	0	0	0	0	0	1	0	0	0	0	0
cg12463851	0	0	0	0	0	0	0	0	0	0	1	0	0	0	0	0
cg12793711	0	0	0	0	0	0	0	0	0	0	1	0	0	0	0	0
cg21649604	0	0	0	0	0	0	0	0	0	0	1	0	0	0	0	0
cg00147286	0	0	0	0	0	0	0	0	0	0	1	0	0	0	0	0
cg14416623	0	0	0	0	0	0	0	0	0	0	1	0	0	0	0	0
cg16387254	0	0	0	0	0	0	0	0	0	0	1	0	0	0	0	0
cg14080048	0	0	0	0	0	0	0	0	0	0	1	0	0	0	0	0
cg19170156	0	0	0	0	0	0	0	0	0	0	1	0	0	0	0	0
cg22496254	0	0	0	0	0	0	0	0	0	0	1	0	0	0	0	0
cg17329393	0	0	0	0	0	0	0	0	0	0	1	0	0	0	0	0
cg12164922	0	0	0	0	0	0	0	0	0	0	1	0	0	0	0	0
cg14749573	0	0	0	0	0	0	0	0	0	0	1	0	0	0	0	0
cg15316508	0	0	0	0	0	0	0	0	0	0	1	0	0	0	0	0
cg15923350	0	0	0	0	0	0	0	0	0	0	1	0	0	0	0	0
cg12951348	0	0	0	0	0	0	0	0	0	0	1	0	0	0	0	0
cg15099418	0	0	0	0	0	0	0	0	0	0	1	0	0	0	0	0
cg08631783	0	0	0	0	0	0	0	0	0	0	1	0	0	0	0	0
cg13951797	0	0	0	0	0	0	0	0	0	0	1	0	0	0	0	0
cg16081388	0	0	0	0	0	0	0	0	0	0	1	0	0	0	0	0
cg16869108	0	0	0	0	0	0	0	0	0	0	1	0	0	0	0	0
cg18596636	0	0	0	0	0	0	0	0	0	0	1	0	0	0	0	0
cg20107668	0	0	0	0	0	0	0	0	0	0	1	0	0	0	0	0
cg19655177	0	0	0	0	0	0	0	0	0	0	1	1	0	0	0	0
cg19917300	0	0	0	0	0	0	0	0	0	0	1	0	0	0	0	0
cg18881641	0	0	0	0	0	0	0	0	0	0	1	0	0	0	0	0
cg01805124	0	0	0	0	0	0	0	0	0	0	1	0	0	0	0	0
cg22744818	0	0	0	0	0	0	0	0	0	0	1	0	0	0	0	0
cg04141008	0	0	0	0	0	0	0	0	0	0	1	0	0	0	0	0
cg18484299	0	0	0	0	0	0	0	0	0	0	1	0	0	0	0	0
cg18145105	0	0	0	0	0	0	0	0	0	0	1	0	0	0	0	0
cg10230427	0	0	0	0	0	0	0	0	0	0	1	0	0	0	0	0
cg16458866	0	0	0	0	0	0	0	0	0	0	1	0	0	0	0	0
cg27661104	0	0	0	0	0	0	0	0	0	0	1	0	0	0	0	0
cg19592898	0	0	0	0	0	0	0	0	0	0	1	0	0	0	0	0
cg22288798	0	0	0	0	0	0	0	0	0	0	1	0	0	0	0	0
cg27399125	0	0	0	0	0	0	0	0	0	0	1	1	0	0	0	0
cg04118124	0	0	0	0	0	0	0	0	0	0	1	0	0	0	0	0
cg18805774	0	0	0	0	0	0	0	0	0	0	1	0	0	0	0	0
cg18806997	0	0	0	0	0	0	0	0	0	0	1	0	0	0	0	0
cg04599922	0	0	0	0	0	0	0	0	0	0	1	0	0	0	0	0
cg10413861	0	0	0	0	0	0	0	0	0	0	1	0	0	0	0	0
cg13461890	0	0	0	0	0	0	0	0	0	0	1	0	0	0	0	0
cg06347454	0	0	0	0	0	0	0	0	0	0	1	1	0	0	0	0
cg14151158	0	0	0	0	0	0	0	0	0	0	1	0	0	0	0	0
cg21632975	0	0	0	0	0	0	0	0	0	0	1	0	0	0	0	0
cg23887746	0	0	0	0	0	0	0	0	0	0	1	0	0	0	0	0
cg17356252	0	0	0	0	0	0	0	0	0	0	1	1	0	0	0	0
cg08845973	0	0	0	0	0	0	0	0	0	0	1	0	0	0	0	0
cg20140054	0	0	0	0	0	0	0	0	0	0	1	0	0	0	0	0
cg03743720	0	0	0	0	0	0	0	0	0	0	1	0	0	0	0	0
cg06682445	0	0	0	0	0	0	0	0	0	0	1	0	0	0	0	0
cg25292638	0	0	0	0	0	0	0	0	0	0	0	0	0	1	0	0
cg27283514	0	0	0	0	0	0	0	0	0	0	0	1	0	1	0	0
cg13630962	0	0	0	0	0	0	0	0	0	0	0	0	0	1	0	0
cg24574963	0	0	0	0	0	0	0	0	0	0	0	1	0	1	0	0
cg17594256	0	0	0	0	0	0	0	1	0	0	0	0	0	1	0	0
cg22143285	0	0	0	0	0	0	0	0	0	0	0	0	0	1	0	0
cg14519997	0	0	0	0	0	0	0	0	0	0	0	0	0	1	0	0
cg03325667	0	0	0	0	0	0	0	0	0	0	0	0	0	1	0	0
cg03866600	0	0	0	0	0	0	0	0	0	0	0	0	0	1	0	0
cg11541486	0	0	0	0	0	0	0	0	0	0	0	1	1	1	0	0
cg27020362	0	0	0	0	0	0	0	0	0	0	0	0	0	1	0	0
cg03143849	0	0	0	0	0	0	0	0	0	0	0	0	0	1	0	0
cg13714026	0	0	0	0	0	0	0	0	0	0	0	0	0	1	0	0
cg24170085	0	0	0	0	0	0	0	0	0	0	0	0	0	1	0	0
cg04889800	0	0	0	0	0	0	0	0	0	0	0	0	0	1	0	0
cg25267808	0	0	0	0	0	0	0	0	0	0	0	0	0	1	0	0
cg15628518	0	0	0	0	0	0	0	0	0	0	0	0	0	1	0	0
cg07667560	0	0	0	0	0	0	0	0	0	0	0	0	0	1	0	0
cg11985480	0	0	0	0	0	0	0	0	0	0	0	1	0	1	0	0
cg15772157	0	0	0	0	0	0	0	0	0	0	0	1	0	1	0	1
cg05790451	0	0	0	0	0	0	0	0	0	0	0	0	0	1	0	0
cg02462416	0	0	0	0	0	0	0	0	0	0	0	1	0	1	0	0
cg03274456	0	0	0	0	0	0	0	0	0	0	0	1	0	1	0	0
cg22273182	0	0	0	0	0	0	0	0	0	0	0	1	0	1	0	0
cg23586172	0	0	0	0	0	0	0	0	0	0	0	0	0	1	0	0
cg04771100	0	0	0	0	0	0	0	0	0	0	0	0	0	1	0	0
cg27342781	0	0	0	0	0	0	0	0	0	0	0	0	0	1	0	0
cg06549238	0	0	0	0	0	0	0	0	0	0	0	0	0	1	0	0
cg21553980	0	0	0	0	0	0	0	0	0	0	0	0	0	1	0	0
cg22237300	0	0	0	0	0	0	0	0	0	0	0	0	0	1	0	0
cg02703145	0	0	0	0	0	0	0	0	0	0	0	1	0	1	0	0
cg00582902	0	0	0	0	0	0	0	0	0	0	0	0	0	1	0	0
cg06804344	0	0	0	0	0	0	0	0	0	0	0	0	0	1	0	0
cg16317457	0	0	0	0	0	0	0	0	0	0	0	1	0	1	0	0
cg03228449	0	0	0	0	0	0	0	0	0	0	0	0	0	1	0	0
cg16837557	0	0	0	0	0	0	0	0	0	0	0	1	0	1	0	0
cg12334013	0	0	0	0	0	0	0	0	0	0	0	0	0	1	0	0
cg15371815	0	0	0	0	0	0	0	0	0	0	0	0	0	1	0	0
cg14130459	0	0	0	0	0	0	0	0	0	0	0	1	0	1	0	0
cg21287054	0	0	0	0	0	0	0	0	0	0	0	1	0	1	0	0
cg06220761	0	0	0	0	0	0	0	0	0	0	0	0	0	1	0	0
cg23239647	0	0	0	0	0	0	0	0	0	0	0	0	0	1	0	0
cg08474748	0	0	0	0	0	0	0	0	0	0	0	1	0	1	0	0
cg27176729	0	0	0	0	0	0	0	0	0	0	0	0	0	1	0	0
cg17239057	0	0	0	0	0	0	0	0	0	0	0	1	0	1	0	0
cg18875496	0	0	0	0	0	0	0	0	0	0	0	0	0	1	0	0
cg07360805	0	0	0	0	0	0	0	0	0	0	0	0	0	1	0	0
cg18148349	0	0	0	0	0	0	0	0	0	0	0	0	0	1	0	0
cg02721394	0	0	0	0	0	0	0	0	0	0	0	0	0	1	0	0
cg03538499	0	0	0	0	0	0	0	0	0	0	0	0	0	1	0	0
cg27508620	0	0	0	0	0	0	0	0	0	0	0	1	0	1	0	0
cg00541303	0	0	0	0	0	0	0	0	0	0	0	0	0	1	0	0
cg23335299	0	0	0	0	0	0	0	0	0	0	0	1	0	1	0	0
cg25233555	0	0	0	0	0	0	0	0	0	0	0	0	0	1	0	0
cg15410675	0	0	0	0	0	0	0	0	0	0	0	1	0	1	0	0
cg16638092	0	0	0	0	0	0	0	0	0	0	0	0	0	1	0	0
cg13796250	0	0	0	0	0	0	0	0	0	0	0	1	0	1	0	0
cg01517680	0	0	0	0	0	0	0	0	0	0	0	1	0	1	0	0
cg05785989	0	0	0	0	0	0	0	0	0	0	0	0	0	1	0	0
cg02569509	0	0	0	0	0	0	0	0	0	0	0	0	0	1	0	0
cg01809941	0	0	0	0	0	0	0	0	0	0	0	0	0	1	0	0
cg14652587	0	0	0	0	0	0	0	0	0	0	0	1	0	1	0	0
cg15845673	0	0	0	0	0	0	0	0	0	0	0	0	0	1	0	0
cg02150077	0	0	0	0	0	0	0	0	0	0	0	1	0	1	0	0
cg05058758	0	0	0	0	0	0	0	0	0	0	0	0	0	1	0	0
cg19620086	0	0	0	0	0	0	0	0	0	0	0	0	0	1	0	0
cg16652937	0	0	0	0	0	0	0	0	0	0	0	1	0	1	0	0
cg05083852	0	0	0	0	0	0	0	0	0	0	0	0	0	1	0	0
cg10910512	0	0	0	0	0	0	0	0	0	0	0	1	0	1	0	0
cg14659662	0	0	0	0	0	0	0	0	0	0	0	1	0	1	0	0
cg05566455	0	0	0	0	0	0	0	0	0	0	0	1	0	1	0	0
cg10529613	0	0	0	0	0	0	0	0	0	0	0	0	0	1	0	0
cg18810664	0	0	0	0	0	0	0	0	0	0	0	0	0	1	0	0
cg13449463	0	0	0	0	0	0	0	0	0	0	0	0	0	1	0	0
cg05385434	0	0	0	0	0	0	0	0	0	0	0	0	0	1	0	0
cg26575622	0	0	0	0	0	0	0	0	0	0	0	0	0	1	0	0
cg18493761	0	0	0	0	0	0	0	0	0	0	0	1	0	1	0	0
cg07905696	0	0	0	0	0	0	0	0	0	0	0	0	0	1	0	0
cg00925802	0	0	0	0	0	0	0	0	0	0	0	0	0	1	0	0
cg15999311	0	0	0	0	0	0	0	0	0	0	0	0	0	1	0	0
cg02729344	0	0	0	0	0	0	0	0	0	0	0	0	0	1	0	0
cg10521852	0	0	0	0	0	0	0	0	0	0	0	0	0	1	0	0
cg15260921	0	0	0	0	0	0	0	0	0	0	0	0	0	1	0	0
cg08000731	0	0	0	0	0	0	0	0	0	0	0	1	0	1	0	0
cg26681770	0	0	0	0	0	0	0	0	0	0	0	0	0	1	0	0
cg27271937	0	0	0	0	0	0	0	0	0	0	0	0	0	1	0	0
cg15171911	0	0	0	0	0	0	0	0	0	0	0	0	0	1	0	0
cg07774964	0	0	0	0	0	0	0	0	0	0	0	1	0	1	0	0
cg12210255	0	0	0	0	0	0	0	0	0	0	0	1	0	1	0	0
cg08498747	0	0	0	0	0	0	1	0	0	0	0	0	0	1	0	0
cg03021802	0	0	0	0	0	0	0	0	0	0	0	1	0	1	0	0
cg23484899	0	0	0	0	0	0	0	0	0	0	0	1	0	1	0	0
cg19726712	0	0	0	0	0	0	0	0	0	0	0	0	0	1	0	0
cg20250935	0	0	0	0	0	0	0	0	0	0	0	0	0	1	0	0
cg25835351	0	0	0	0	0	0	0	0	0	0	0	0	0	1	0	0
cg12441066	0	0	0	0	0	0	0	0	0	0	0	0	0	1	0	0
cg27222736	0	0	0	0	0	0	0	0	0	0	0	1	0	1	0	0
cg09971562	0	0	0	0	0	0	0	0	0	0	0	1	0	1	0	0
cg22953960	0	0	0	0	0	0	0	0	0	0	0	1	0	1	0	0
cg25042226	0	0	0	0	0	0	0	0	0	0	0	1	0	1	0	0
cg19447962	0	0	0	0	0	0	0	0	0	0	0	0	0	1	0	0
cg19057830	0	0	0	0	0	0	0	0	0	0	0	0	0	1	0	0
cg06452769	0	0	0	0	0	0	0	0	0	0	0	0	0	1	0	0
cg00806481	0	0	0	0	0	0	0	0	0	0	0	0	0	1	0	0
cg26915329	0	0	0	0	0	0	0	0	0	0	0	0	0	1	0	0
cg22625220	0	0	0	0	0	0	0	0	0	0	0	0	0	1	0	0
cg15143809	0	0	0	0	0	0	0	0	0	0	0	0	0	1	0	0
cg06705237	0	0	0	0	0	0	0	0	0	0	0	0	0	1	0	0
cg23193613	0	0	0	0	0	0	0	0	0	0	0	1	0	1	0	0
cg26804772	0	0	0	0	0	0	0	0	0	0	0	0	0	1	0	0
cg22721579	0	0	0	0	0	0	0	0	0	0	0	0	0	1	0	0
cg02303324	0	0	0	0	0	0	0	0	0	0	0	0	0	1	0	0
cg12072028	0	0	0	0	0	0	0	0	0	0	0	0	0	1	0	0
cg01521258	0	0	0	0	0	0	0	0	0	0	0	0	0	1	0	0
cg15232539	0	0	0	0	0	0	0	0	0	0	0	0	0	1	0	0
cg03610228	0	0	0	0	0	0	0	0	0	0	0	1	0	1	0	0
cg15676677	0	0	0	0	0	0	0	0	0	0	0	0	0	1	0	0
cg26817145	0	0	0	0	0	0	0	0	0	0	0	1	0	1	0	0
cg19430473	0	0	0	0	0	0	0	0	0	0	0	0	0	1	0	0
cg06483432	0	0	0	0	0	0	0	0	0	0	0	1	0	1	0	0
cg11237406	0	0	0	0	0	0	0	0	0	0	0	1	0	1	0	0
cg23091159	0	0	0	0	0	0	0	0	0	0	0	0	0	1	0	0
cg23098068	0	0	0	0	0	0	0	0	0	0	0	0	0	1	0	0
cg10975863	0	0	0	0	0	0	0	0	0	0	0	0	0	1	0	0
cg05090695	0	0	0	0	0	0	0	0	0	0	0	1	0	1	0	0
cg25124739	0	0	0	0	0	0	0	0	0	0	0	0	0	1	0	0
cg03209412	0	0	0	0	0	0	0	0	0	0	0	1	0	1	0	0
cg24158160	0	0	0	0	0	0	0	0	0	0	0	0	0	1	0	0
cg04104738	0	0	0	0	0	0	0	0	0	0	0	0	0	1	0	0
cg03950476	0	0	0	0	0	0	0	0	0	0	0	0	0	1	0	0
cg27183173	0	0	0	0	0	0	0	0	0	0	0	0	0	1	0	0
cg21511941	0	0	0	0	0	0	0	0	0	0	0	0	0	1	0	0
cg05727149	0	0	0	0	0	0	0	0	0	0	0	0	0	1	0	0
cg19406036	0	0	0	0	0	0	0	0	0	0	0	0	0	1	0	0
cg18282388	0	0	0	0	0	0	0	0	0	0	0	0	0	1	0	0
cg04954111	0	0	0	0	0	0	0	0	0	0	0	0	0	1	0	0
cg08602346	0	0	0	0	0	0	0	0	0	1	0	1	0	0	0	0
cg14910288	0	0	0	0	0	0	1	0	0	1	0	1	0	0	0	0
cg18081818	0	0	0	0	0	0	0	0	0	1	0	1	0	0	0	0
cg10441379	0	0	0	0	0	0	0	0	0	1	0	1	0	0	0	0
cg10045137	0	0	0	0	0	0	0	0	0	1	0	0	0	0	0	0
cg13713218	0	0	0	0	0	0	0	0	0	1	0	1	0	0	0	0
cg03015952	0	0	0	0	0	0	0	0	0	1	0	0	0	0	0	0
cg00513208	0	0	0	0	0	0	0	0	0	1	0	0	0	0	0	0
cg16604218	0	0	0	0	0	0	0	0	1	1	0	0	0	0	0	0
cg14576824	0	0	0	0	0	0	0	0	0	1	0	1	0	0	0	0
cg08558340	0	0	0	0	0	0	0	0	0	1	0	0	0	0	0	0
cg01909738	0	0	0	0	0	0	0	0	0	1	0	0	0	0	0	0
cg27539986	0	0	0	0	0	0	0	0	0	1	0	1	0	0	0	0
cg06939851	0	0	0	0	0	0	0	0	0	1	0	1	0	0	0	0
cg20733077	0	0	0	0	0	0	0	0	0	1	0	0	0	0	0	0
cg22879583	0	0	0	0	0	0	0	0	0	1	0	0	0	0	0	0
cg21475150	0	0	0	0	0	0	0	0	0	1	0	0	0	0	0	0
cg06480265	0	0	0	0	0	0	0	0	0	1	0	0	0	0	0	0
cg17379932	0	0	0	0	0	0	0	0	0	1	0	0	0	0	0	0
cg05825244	0	0	0	0	0	0	0	0	0	1	0	0	0	0	0	0
cg05393023	0	0	0	0	0	0	0	0	0	1	0	0	0	0	0	0
cg27541317	0	0	0	0	0	0	0	0	0	1	0	0	0	0	0	0
cg20318748	0	0	0	0	0	0	0	0	1	1	0	0	0	0	0	0
cg00752969	0	0	0	0	0	0	0	0	0	1	0	0	0	0	0	0
cg05546296	0	0	0	0	0	0	0	0	0	1	0	0	0	0	0	0
cg13520520	0	0	0	0	0	0	0	0	0	1	0	0	0	0	0	0
cg04015777	0	0	0	0	0	0	0	0	0	1	0	0	0	0	0	0
cg04085339	0	0	0	0	0	0	0	0	0	1	0	0	0	0	0	0
cg03766449	0	0	0	0	0	0	0	0	0	1	0	0	0	0	0	0
cg07908160	0	0	0	0	0	0	0	0	0	1	0	0	0	0	0	0
cg23803022	0	0	0	0	0	0	0	0	0	1	0	0	0	0	0	0
cg08511651	0	0	0	0	0	0	0	0	0	1	0	0	1	0	0	0
cg25228625	0	0	0	0	0	0	0	0	0	1	0	0	0	0	0	0
cg25165880	0	0	0	0	0	0	0	0	0	1	0	0	0	0	0	0
cg03456393	0	0	0	0	0	0	0	0	0	1	0	0	0	0	0	0
cg03727500	0	0	0	0	0	0	0	0	0	1	0	1	0	0	0	0
cg22997177	0	0	0	0	0	0	0	0	0	1	0	0	0	0	0	0
cg27549208	0	0	0	0	0	0	0	0	0	1	0	0	0	0	0	0
cg24201793	0	0	0	0	0	0	1	0	0	1	0	0	0	0	0	0
cg19854901	0	0	0	0	0	0	0	0	0	1	0	0	0	0	0	0
cg04308185	0	0	0	0	0	0	0	0	0	1	0	1	0	0	0	0
cg08532057	0	0	0	0	0	0	0	0	0	1	0	1	0	0	0	0
cg00186701	0	0	0	0	0	0	0	0	1	1	0	0	0	0	0	0
cg20604286	0	0	0	0	0	0	0	0	0	1	0	0	0	0	0	0
cg05142677	0	0	0	0	0	0	0	0	0	1	0	0	0	0	0	0
cg04731926	0	0	0	0	0	0	0	1	0	1	0	0	0	0	0	0
cg23373640	0	0	0	0	0	0	0	0	0	1	0	1	0	0	0	0
cg04134015	0	0	0	0	0	0	0	0	0	1	0	0	0	0	0	0
cg20208600	0	0	0	0	0	0	0	0	0	1	0	0	0	0	0	0
cg20922821	0	0	0	0	0	0	0	0	0	1	0	0	0	0	0	0
cg26703182	0	0	0	0	0	0	0	0	0	1	0	0	0	0	0	0
cg14560040	0	0	0	0	0	0	0	0	0	1	0	0	0	0	0	0
cg10593047	0	0	0	0	0	0	0	0	0	1	0	0	0	0	0	0
cg11304734	0	0	0	0	0	0	0	0	0	1	0	0	0	0	0	0
cg01610915	0	0	0	0	0	0	0	0	0	1	0	0	0	0	0	0
cg07371589	0	0	0	0	0	0	0	0	0	1	0	1	0	0	0	0
cg09399371	0	0	0	0	0	0	0	0	0	1	0	0	0	0	0	0
cg11344626	0	0	0	0	0	0	0	0	0	1	0	0	0	0	0	0
cg07914621	0	0	0	0	0	0	0	0	0	1	0	0	0	0	0	0
cg23431721	0	0	0	0	0	0	0	0	0	1	0	0	0	0	0	0
cg17351974	0	0	0	0	0	0	0	0	0	1	0	1	0	0	0	0
cg24338780	0	0	0	0	0	0	0	0	0	1	0	0	0	0	0	0
cg11367159	0	0	0	0	0	0	0	0	0	1	0	1	0	0	0	0
cg12303084	0	0	0	0	0	0	0	0	0	1	0	0	0	0	0	0
cg02145668	0	0	0	0	0	0	0	0	0	1	0	0	0	0	0	0
cg24795825	0	0	0	0	0	0	0	0	0	1	0	1	0	0	0	0
cg12217291	0	0	0	0	0	0	0	0	0	1	0	0	0	0	0	0
cg01119278	0	0	0	0	0	0	0	0	0	1	0	1	0	0	0	0
cg05881762	0	0	0	0	0	0	0	0	0	1	0	0	0	0	0	0
cg24899750	0	0	0	0	0	0	0	0	0	1	0	0	0	0	0	0
cg08075719	0	0	0	0	0	0	0	0	0	1	0	0	0	0	0	0
cg06520846	0	0	0	0	0	0	0	0	0	1	0	0	0	0	0	0
cg21029612	0	0	0	0	0	0	0	0	0	1	0	0	0	0	0	0
cg07424440	0	0	0	0	0	0	0	0	0	1	0	0	0	0	0	0
cg00384701	0	0	0	0	0	0	0	0	0	1	0	0	0	0	0	0
cg05951817	0	0	0	0	0	0	0	0	0	1	0	0	0	0	0	0
cg03382250	0	0	0	0	0	0	0	0	0	1	0	1	0	0	0	0
cg10059484	0	0	0	0	0	0	0	0	0	1	0	0	0	0	0	0
cg06301726	0	0	0	0	0	0	0	0	0	1	0	0	0	0	0	0
cg14639163	0	0	0	0	0	0	0	0	0	1	0	0	0	0	0	0
cg04484916	0	0	0	0	0	0	0	0	0	1	0	0	0	0	0	0
cg06638023	0	0	0	0	0	0	1	0	0	1	0	0	0	0	0	0
cg24437523	0	0	0	0	0	0	0	0	0	1	0	1	0	0	0	0
cg17627967	0	0	0	0	0	0	0	0	0	1	0	0	0	0	0	0
cg18984151	0	0	0	0	0	0	0	0	0	1	0	0	0	0	0	0
cg01790498	0	0	0	0	0	0	0	0	0	1	0	0	0	0	0	0
cg25037335	0	0	0	0	0	0	0	0	0	1	0	1	0	0	0	0
cg24317406	0	0	0	0	0	0	0	0	0	1	0	0	0	0	0	0
cg16712472	0	0	0	0	0	0	0	0	0	1	0	0	0	0	0	0
cg00573124	0	0	0	0	0	0	0	0	0	1	0	0	0	0	0	0
cg12103742	0	0	0	0	0	0	0	0	0	1	0	0	0	0	0	0
cg17459219	0	0	0	0	0	0	0	0	0	1	0	0	0	0	0	0
cg25518824	0	0	0	0	0	0	0	0	0	1	0	0	0	0	0	0
cg16198723	0	0	0	0	0	0	0	0	0	1	0	0	0	0	0	0
cg14598213	0	0	0	0	0	0	0	0	0	1	0	0	0	0	0	0
cg00249621	0	0	0	0	0	0	0	0	0	1	0	0	0	0	0	0
cg01736212	0	0	0	0	0	0	0	0	0	1	0	0	0	0	0	0
cg21111416	0	0	0	0	0	0	0	0	0	1	0	0	0	0	0	0
cg24230340	0	0	0	0	0	0	0	0	0	1	0	0	0	0	0	0
cg20569839	0	0	0	0	0	0	0	0	0	1	0	0	0	0	0	0
cg14843341	0	0	0	0	0	0	0	0	0	1	0	0	0	0	0	0
cg25979108	0	0	0	0	0	0	0	0	0	1	0	0	0	0	0	0
cg19734655	0	0	0	0	0	0	0	0	0	1	0	0	0	0	0	0
cg19410732	0	0	0	0	0	0	0	0	0	1	0	0	0	0	0	0
cg21962013	0	0	0	0	0	0	0	0	0	1	0	1	0	0	0	0
cg13935689	0	0	0	0	0	0	0	0	0	1	0	0	0	0	0	0
cg26977936	0	0	0	0	0	0	0	0	0	1	0	0	0	0	0	0
cg20329210	0	0	0	0	0	0	0	0	0	1	0	0	0	0	0	0
cg19206146	0	0	0	0	0	0	0	0	0	1	0	0	0	0	0	0
cg10575367	0	0	0	0	0	0	0	0	0	1	0	0	0	0	0	0
cg11565911	0	0	0	0	0	0	0	0	0	1	0	0	0	0	0	0
cg20559217	0	0	0	0	0	0	0	0	0	1	0	0	0	0	0	0
cg27490387	0	0	0	0	0	0	0	0	0	1	0	0	0	0	0	0
cg12989534	0	0	0	0	0	0	0	0	0	1	0	0	0	0	0	0
cg17231677	0	0	0	0	0	0	0	0	0	1	0	0	0	0	0	0
cg04275362	0	0	0	0	0	0	0	0	0	1	0	0	0	0	0	0
cg04760493	0	0	0	0	0	0	0	0	0	1	0	1	0	0	0	0
cg21737698	0	0	0	0	0	0	0	0	0	1	0	0	0	0	0	0
cg20025963	0	0	0	0	0	0	0	0	0	1	0	0	0	0	0	0
cg15870818	0	0	0	0	0	0	0	0	0	1	0	0	0	0	0	0
cg05487664	0	0	0	0	0	0	0	0	0	1	0	0	0	0	0	0
cg00331508	0	0	0	0	0	0	0	0	0	1	0	0	0	0	0	0
cg20893579	0	0	0	0	0	0	0	0	0	1	0	0	0	0	0	0
cg16743289	0	0	0	0	0	0	0	0	1	0	0	1	0	0	0	0
cg06736444	0	0	0	0	0	0	0	0	1	0	0	0	0	0	0	0
cg22809047	0	0	0	0	0	0	0	0	1	0	0	0	0	0	0	0
cg19884658	0	0	0	0	0	0	0	0	1	0	0	0	0	0	0	0
cg14719055	0	0	0	0	0	0	0	0	1	0	0	0	0	0	0	0
cg03621001	0	0	0	0	0	0	0	0	1	0	0	0	0	0	0	0
cg00328227	0	0	0	0	0	0	0	0	1	0	0	0	0	0	0	0
cg03221914	0	0	0	0	0	0	0	0	1	0	0	1	0	0	0	0
cg20743744	0	0	0	0	0	0	0	0	1	0	0	0	0	0	0	0
cg20394284	0	0	0	0	0	0	0	0	1	0	0	0	0	0	0	0
cg04861271	0	0	0	0	0	0	0	0	1	0	0	0	0	0	0	0
cg25141995	0	0	0	0	0	0	0	0	1	0	0	0	0	0	0	0
cg04008455	0	0	0	0	0	0	0	0	1	0	0	0	0	0	0	0
cg22892904	0	0	0	0	0	0	0	0	1	0	0	0	0	0	0	0
cg18636641	0	0	0	0	0	0	0	0	1	0	0	0	0	0	0	0
cg04471507	0	0	0	0	0	0	0	0	1	0	0	1	0	0	0	0
cg06319579	0	0	0	0	0	0	0	0	1	0	0	0	0	0	0	0
cg05454446	0	0	0	0	0	0	0	0	1	0	0	0	0	0	0	0
cg03792653	0	0	0	0	0	0	0	0	1	0	0	0	0	0	0	0
cg11375102	0	0	0	0	0	0	0	0	1	0	0	0	0	0	0	0
cg01044662	0	0	0	0	0	0	0	0	1	0	0	0	0	0	0	0
cg11051158	0	0	0	0	0	0	0	0	1	0	0	0	0	0	0	0
cg20162146	0	0	0	0	0	0	0	0	1	0	0	0	0	0	0	0
cg21517055	0	0	0	0	0	0	0	0	1	0	0	0	0	0	0	0
cg20795913	0	0	0	0	0	0	0	0	1	0	0	0	0	0	0	0
cg04659622	0	0	0	0	0	0	0	0	1	0	0	0	0	0	0	0
cg22215728	0	0	0	0	0	0	0	0	1	0	0	0	0	0	0	0
cg24058132	0	0	0	0	0	0	0	0	1	0	0	0	0	0	0	0
cg15747595	0	0	0	0	0	0	0	0	1	0	0	0	0	0	0	0
cg12406559	0	0	0	0	0	0	0	0	1	0	0	0	0	0	0	0
cg05779272	0	0	0	0	0	0	0	0	1	0	0	0	0	0	0	0
cg07141002	0	0	0	0	0	0	0	0	1	0	0	1	0	0	0	0
cg02218324	0	0	0	0	0	0	0	0	1	0	0	0	0	0	0	0
cg12340144	0	0	0	0	0	0	0	0	1	0	0	0	0	0	0	0
cg23621689	0	0	0	0	0	0	0	0	1	0	0	0	0	0	0	0
cg12866859	0	0	0	0	0	0	0	0	1	0	0	0	0	0	0	0
cg12554573	0	0	0	0	0	0	0	0	1	0	0	0	0	0	0	0
cg17703212	0	0	0	0	0	0	0	0	1	0	0	0	0	0	0	0
cg01620785	0	0	0	0	0	0	0	0	1	0	0	0	0	0	0	0
cg07251857	0	0	0	0	0	0	0	0	1	0	0	0	0	0	0	0
cg06346081	0	0	0	0	0	0	0	0	1	0	0	0	0	0	0	0
cg25682936	0	0	0	0	0	0	0	0	1	0	0	0	0	0	0	0
cg04219321	0	0	0	0	0	0	0	0	1	0	0	0	0	0	0	0
cg05449607	0	0	0	0	0	0	0	0	1	0	0	0	0	0	0	0
cg14737613	0	0	0	0	0	0	0	0	1	0	0	0	0	0	0	0
cg00888479	0	0	0	0	0	0	0	0	1	0	0	0	0	0	0	0
cg25591867	0	0	0	0	0	0	0	0	1	0	0	0	0	0	0	0
cg27409910	0	0	0	0	0	0	0	0	0	0	0	0	0	0	1	1
cg25302087	0	0	0	0	0	0	0	0	0	0	0	0	0	0	1	0
cg26848071	0	0	0	1	0	0	0	0	0	0	0	0	0	0	1	0
cg05881455	0	0	0	0	0	0	0	0	0	0	0	0	0	0	1	0
cg26863172	0	0	0	0	0	0	0	0	0	0	0	1	0	0	1	0
cg20800117	0	0	0	0	0	0	0	0	0	0	0	1	0	0	1	0
cg16396919	0	0	0	0	0	0	0	0	0	0	0	0	0	0	1	0
cg17888390	0	0	0	0	0	0	0	0	0	0	0	0	0	0	1	0
cg11144555	0	0	0	0	0	0	0	0	0	0	0	0	0	0	1	0
cg05110943	0	0	0	0	0	0	0	0	0	0	0	0	0	0	1	0
cg03329019	0	0	0	0	0	0	0	0	0	0	0	1	1	0	1	1
cg03730533	0	0	0	0	0	0	0	0	0	0	0	0	0	0	1	0
cg00465247	0	0	0	0	0	0	0	0	0	0	0	0	0	0	1	0
cg25464265	0	0	0	0	0	0	0	0	0	0	0	1	0	0	1	1
cg10180281	0	0	0	0	0	0	0	0	0	0	0	0	0	0	1	1
cg01664727	0	0	0	0	0	0	0	0	0	0	0	0	0	0	1	0
cg16924102	0	0	0	0	0	0	0	0	0	0	0	0	0	0	1	0
cg24049493	0	0	0	0	0	0	0	0	0	0	0	0	0	0	1	0
cg05348875	0	0	0	0	0	0	0	0	0	0	0	0	0	0	1	0
cg16779839	0	0	0	0	0	0	0	0	0	0	0	0	0	0	1	1
cg15829665	0	0	0	0	0	0	0	0	0	0	0	0	0	0	1	0
cg24154271	0	0	0	0	0	0	0	0	0	0	0	0	0	0	1	0
cg16636522	0	0	0	0	0	0	0	0	0	0	0	0	0	0	1	1
cg10432569	0	0	0	0	0	0	0	0	0	0	0	0	0	0	1	1
cg24211157	0	0	0	0	0	0	0	0	0	0	0	0	0	0	1	0
cg04873098	0	0	0	0	0	0	0	0	0	0	0	0	0	0	1	1
cg13446689	0	0	0	0	0	0	0	0	0	0	0	0	0	0	1	0
cg17017404	0	0	0	0	0	0	0	0	0	0	0	1	0	0	1	1
cg17204113	0	0	0	0	0	0	0	0	0	0	0	0	0	0	1	0
cg13959831	0	0	0	0	0	0	0	0	0	0	0	0	0	0	1	1
cg11910375	0	0	0	0	0	0	0	0	0	0	0	0	0	0	1	0
cg09593860	0	0	0	0	0	0	0	0	0	0	0	1	0	0	1	0
cg15712310	0	0	0	0	0	0	0	0	0	0	0	0	0	0	1	1
cg15644324	0	0	0	0	0	0	0	0	0	0	0	0	0	0	1	0
cg08938793	0	0	0	0	0	0	0	0	0	0	0	0	0	0	1	1
cg27217474	0	0	0	0	0	0	0	0	0	0	0	1	0	0	1	0
cg19183743	0	0	0	0	0	0	0	0	0	0	0	0	0	0	1	1
cg02256631	0	0	0	0	0	0	0	0	0	0	0	0	0	0	1	0
cg14319451	0	0	0	0	0	0	0	0	0	0	0	1	0	0	1	0
cg24254488	0	0	0	0	0	0	0	0	0	0	0	1	0	0	1	0
cg11743675	0	0	0	0	0	0	0	0	0	0	0	0	0	0	1	0
cg05046306	0	0	0	0	0	0	0	0	0	0	0	0	0	0	1	0
cg25625514	0	0	0	0	0	0	0	0	0	0	0	0	0	0	1	0
cg10044101	0	0	0	0	0	0	0	0	0	0	0	0	0	0	1	0
cg05857060	0	0	0	0	0	0	0	0	0	0	0	0	0	0	1	0
cg24428144	0	0	0	0	0	0	0	0	0	0	0	0	0	0	1	0
cg12305431	0	0	0	0	0	0	0	0	0	0	0	0	0	0	1	0
cg21476000	0	0	0	0	0	0	0	0	0	0	0	0	0	0	1	1
cg10581837	0	0	0	0	0	0	0	0	0	0	0	0	0	0	1	0
cg14890220	0	0	0	0	0	0	0	0	0	0	0	0	0	0	1	0
cg07926502	0	0	0	0	0	0	0	0	0	0	0	0	0	0	1	0
cg03124514	0	0	0	0	0	0	0	0	0	0	0	1	0	0	1	0
cg15244786	0	0	0	0	0	0	0	0	0	0	0	1	0	0	1	0
cg24765079	0	0	0	0	0	0	0	0	0	0	0	0	0	0	1	1
cg18398753	0	0	0	0	0	0	0	0	0	0	0	0	0	0	1	0
cg16886175	0	0	0	0	0	0	0	0	0	0	0	0	0	0	1	0
cg23041295	0	0	0	0	0	0	0	0	0	0	0	0	0	0	1	0
cg10622911	0	0	0	0	0	0	0	0	0	0	0	0	0	0	1	0
cg20167074	0	0	0	0	0	0	0	0	0	0	0	1	0	0	1	0
cg00176638	0	0	0	0	0	0	0	0	0	0	0	1	0	0	1	1
cg23629166	0	0	0	0	0	0	0	0	0	0	0	1	0	0	1	0
cg00029246	0	0	0	0	0	0	0	0	0	0	0	0	0	0	1	0
cg11117637	0	0	0	0	0	0	0	0	0	0	0	1	0	0	1	0
cg04364219	0	0	0	0	0	0	0	0	0	0	0	0	0	0	1	1
cg18151635	0	0	0	0	0	0	0	0	0	0	0	0	0	0	1	0
cg26189283	0	0	0	0	0	0	0	0	0	0	0	0	0	0	1	0
cg18771184	0	0	0	0	0	0	0	0	0	0	0	0	0	0	1	1
cg19825437	0	0	0	0	0	0	0	0	0	0	0	0	0	0	1	0
cg10123952	0	0	0	0	0	0	0	0	0	0	0	0	0	0	1	0
cg02797195	0	0	0	0	0	0	0	0	0	0	0	1	0	0	1	0
cg05490659	0	0	0	0	0	0	0	0	0	0	0	0	0	0	1	0
cg16445268	0	0	0	0	0	0	0	0	0	0	0	0	0	0	1	0
cg24347323	0	0	0	0	0	0	0	0	0	0	0	0	0	0	1	0
cg09713684	0	0	0	0	0	0	0	0	0	0	0	1	0	0	1	1
cg24439334	0	0	0	0	0	0	0	0	0	0	0	1	0	0	1	0
cg15656813	0	0	0	0	0	0	0	0	0	0	0	0	0	0	1	0
cg12591622	0	0	0	0	0	0	0	0	0	0	0	0	0	0	1	0
cg20971045	0	0	0	0	0	0	0	0	0	0	0	0	0	0	1	0
cg07893801	0	0	0	0	0	0	0	0	0	0	0	0	0	0	1	0
cg20823695	0	0	0	0	0	0	0	0	0	0	0	0	0	0	1	0
cg03430597	0	0	0	0	0	0	0	0	0	0	0	0	0	0	1	0
cg17159699	0	0	0	0	0	0	0	0	0	0	0	0	0	0	1	0
cg21737444	0	0	0	0	0	0	0	0	0	0	0	0	0	0	1	0
cg10521711	0	0	0	0	0	0	0	0	0	0	0	0	0	0	1	0
cg20462883	0	0	0	0	0	0	0	0	0	0	0	0	0	0	1	0
cg13442016	0	0	0	0	0	0	0	0	0	0	0	0	0	0	1	0
cg24841257	0	0	0	0	0	0	0	0	0	0	0	0	0	0	1	0
cg11619602	0	0	0	0	0	0	0	0	0	0	0	0	0	0	1	0
cg05232889	0	0	0	0	0	0	0	0	0	0	0	0	0	0	1	0
cg26470501	0	0	0	0	0	0	0	0	0	0	0	0	0	0	1	0
cg24960291	0	0	0	0	0	0	0	0	0	0	0	0	0	0	1	0
cg06023345	0	0	0	0	0	0	0	0	0	0	0	0	0	0	1	0
cg23634928	0	0	0	0	0	0	0	0	0	0	0	0	0	0	1	0
cg13483196	0	0	0	0	0	0	0	0	0	0	0	0	0	0	1	0
cg01175550	0	0	0	0	0	0	0	0	0	0	0	0	0	0	1	0
cg03345116	0	0	0	0	0	0	0	0	0	0	0	0	0	0	1	0
cg24333420	0	0	0	0	0	0	0	0	0	0	0	0	0	0	1	0
cg06661266	0	0	0	0	0	0	0	0	0	0	0	0	0	0	1	0
cg00853733	0	0	0	0	0	0	0	0	0	0	0	0	0	0	1	0
cg06759518	0	0	0	0	0	0	0	0	0	0	0	0	0	0	1	0
cg15013496	0	0	0	0	0	0	0	0	0	0	0	0	0	0	1	0
cg19521279	0	0	0	0	0	0	0	0	0	0	0	0	0	0	0	1
cg15372603	0	0	0	0	0	0	1	0	0	0	0	0	0	0	0	1
cg03232620	0	0	0	0	0	0	0	0	0	0	0	0	0	0	0	1
cg02462868	0	0	0	0	0	0	0	0	0	0	0	0	0	0	0	1
cg21778348	0	0	0	0	0	0	0	0	0	0	0	0	0	0	0	1
cg06911354	0	0	0	0	0	0	0	0	0	0	0	0	0	0	0	1
cg05517976	0	0	0	0	0	0	0	0	0	0	0	0	0	0	0	1
cg14188840	0	0	0	0	0	0	0	0	0	0	0	0	0	0	0	1
cg01132893	0	0	0	0	0	0	0	0	0	0	0	0	0	0	0	1
cg20747577	0	0	0	0	0	0	0	0	0	0	0	0	0	0	0	1
cg04763519	0	0	0	0	0	0	0	0	0	0	0	1	0	0	0	1
cg15037137	0	0	0	0	0	0	0	0	0	0	0	0	0	0	0	1
cg12899423	0	0	0	0	0	0	0	0	0	0	0	1	0	0	0	1
cg04265576	0	0	0	0	0	0	0	0	0	0	0	0	0	0	0	1
cg21958069	0	0	0	0	0	0	0	0	0	0	0	0	0	0	0	1
cg21010202	0	0	0	0	0	0	0	0	0	0	0	1	0	0	0	1
cg04625615	0	0	0	0	0	0	0	0	0	0	0	1	0	0	0	1
cg16977035	0	0	0	0	0	0	0	0	0	0	0	0	0	0	0	1
cg02707071	0	0	0	0	0	0	0	0	0	0	0	0	0	0	0	1
cg26047066	0	0	0	0	0	0	0	0	0	0	0	1	0	0	0	1
cg01078824	0	0	0	0	0	0	0	0	0	0	0	0	0	0	0	1
cg20710730	0	0	0	0	0	0	0	0	0	0	0	0	0	0	0	1
cg08976101	0	0	0	0	0	0	0	0	0	0	0	1	0	0	0	1
cg17077610	0	0	0	0	0	0	0	0	0	0	0	0	0	0	0	1
cg05021771	0	0	0	0	0	0	0	0	0	0	0	1	0	0	0	1
cg04234713	0	0	0	0	0	0	0	0	0	0	0	0	0	0	0	1
cg05639068	0	0	0	0	0	0	0	0	0	0	0	0	0	0	0	1
cg09799676	0	0	0	0	0	0	0	0	0	0	0	0	0	0	0	1
cg17105139	0	0	0	0	0	0	0	0	0	0	0	1	0	0	0	1
cg05092861	0	0	0	0	0	0	0	0	0	0	0	0	0	0	0	1
cg16063640	0	0	0	0	0	0	0	0	0	0	0	0	0	0	0	1
cg08789713	0	0	0	0	0	0	0	0	0	0	0	0	0	0	0	1
cg22190721	0	0	0	0	0	0	0	0	0	0	0	1	0	0	0	1
cg06952262	0	0	0	0	0	0	0	0	0	0	0	0	0	0	0	1
cg20416296	0	0	0	0	0	0	0	0	0	0	0	0	0	0	0	1
cg11540997	0	0	0	0	0	0	0	0	0	0	0	1	0	0	0	1
cg05349837	0	0	0	0	0	0	0	0	0	0	0	1	0	0	0	1
cg03185964	0	0	0	0	0	0	0	0	0	0	0	0	0	0	0	1
cg24152179	0	0	0	0	0	0	0	0	0	0	0	1	0	0	0	1
cg06819718	0	0	0	0	0	0	0	0	0	0	0	0	0	0	0	1
cg15358152	0	0	0	0	0	0	0	0	0	0	0	0	0	0	0	1
cg16240781	0	0	0	0	0	0	0	0	0	0	0	0	0	0	0	1
cg09283043	0	0	0	0	0	0	0	0	0	0	0	0	0	0	0	1
cg18266450	0	0	0	0	0	0	0	0	0	0	0	0	0	0	0	1
cg03085785	0	0	0	0	0	0	0	0	0	0	0	0	0	0	0	1
cg18346576	0	0	0	0	0	0	0	0	0	0	0	0	0	0	0	1
cg18509466	0	0	0	0	0	0	0	0	0	0	0	0	0	0	0	1
cg05611263	0	0	0	0	0	0	0	0	0	0	0	0	0	0	0	1
cg13837679	0	0	0	0	0	0	0	0	0	0	0	1	0	0	0	1
cg14354168	0	0	0	0	0	0	0	0	0	0	0	1	0	0	0	1
cg22784595	0	0	0	0	0	0	0	0	0	0	0	0	0	0	0	1
cg24362796	0	0	0	0	0	0	0	0	0	0	0	0	0	0	0	1
cg22769105	0	0	0	0	0	0	0	0	0	0	0	0	0	0	0	1
cg04852443	0	0	0	0	0	0	0	0	0	0	0	0	0	0	0	1
cg01572884	0	0	0	0	0	0	0	0	0	0	0	0	0	0	0	1
cg19051015	0	0	0	0	0	0	0	0	0	0	0	0	0	0	0	1
cg03910557	0	0	0	0	0	0	0	0	0	0	0	0	0	0	0	1
cg25369553	0	0	0	0	0	0	0	0	0	0	0	0	0	0	0	1
cg20454400	0	0	0	0	0	0	0	0	0	0	0	0	0	0	0	1
cg12140144	0	0	0	0	0	0	0	0	0	0	0	0	0	0	0	1
cg22576236	0	0	0	0	0	0	0	0	0	0	0	0	0	0	0	1
cg13549497	0	0	0	0	0	0	0	0	0	0	0	0	0	0	0	1
cg12490835	0	0	0	0	0	0	0	0	0	0	0	0	0	0	0	1
cg27008363	0	0	0	0	0	0	0	0	0	0	0	1	0	0	0	1
cg12018047	0	0	0	0	0	0	0	0	0	0	0	0	0	0	0	1
cg02431139	0	0	0	0	0	0	0	0	0	0	0	0	0	0	0	1
cg12883767	0	0	0	0	0	0	0	0	0	0	0	0	0	0	0	1
cg11227540	0	0	0	0	0	0	0	0	0	0	0	0	0	0	0	1
cg12075107	0	0	0	0	0	0	0	0	0	0	0	0	0	0	0	1
cg26834212	0	0	0	0	0	0	0	0	0	0	0	0	0	0	0	1
cg05330121	0	0	0	0	0	0	0	0	0	0	0	0	0	0	0	1
cg06768010	0	0	0	0	0	0	0	0	0	0	0	1	0	0	0	1
cg04975966	0	0	0	0	0	0	0	0	0	0	0	1	0	0	0	1
cg07920403	0	0	0	0	0	0	0	0	0	0	0	0	0	0	0	1
cg02294302	0	0	0	0	0	0	0	0	0	0	0	0	0	0	0	1
cg14566738	0	0	0	0	0	0	0	0	0	0	0	0	0	0	0	1
cg00646555	0	0	0	0	0	0	0	0	0	0	0	0	0	0	0	1
cg02786793	0	0	0	0	0	0	0	0	0	0	0	0	0	0	0	1
cg17873048	0	0	0	0	0	0	0	0	0	0	0	0	0	0	0	1
cg02725153	0	0	0	0	0	0	0	0	0	0	0	0	0	0	0	1
cg08133584	0	0	0	0	0	0	0	0	0	0	0	1	0	0	0	1
cg21686577	0	0	0	0	0	0	0	0	0	0	0	1	0	0	0	1
cg25509697	0	0	0	0	0	0	0	0	0	0	0	0	0	0	0	1
cg18755942	0	0	0	0	0	0	0	0	0	0	0	1	0	0	0	1
cg22110896	0	0	0	0	0	0	0	0	0	0	0	0	0	0	0	1
cg23941495	0	0	0	0	0	0	0	0	0	0	0	0	0	0	0	1
cg00278227	0	0	0	0	0	0	0	0	0	0	0	0	0	0	0	1
cg09373597	0	0	0	0	0	0	0	0	0	0	0	1	0	0	0	1
cg13411060	0	0	0	0	0	0	0	0	0	0	0	0	0	0	0	1
cg17474973	0	0	0	0	0	0	0	0	0	0	0	0	0	0	0	1
cg00216131	0	0	0	0	0	0	0	0	0	0	0	0	0	0	0	1
cg25573884	0	0	0	0	0	0	0	0	0	0	0	1	0	0	0	1
cg01683971	0	0	0	0	0	0	0	0	0	0	0	0	0	0	0	1
cg07483304	0	0	0	0	0	0	0	0	0	0	0	0	0	0	0	1
cg08981421	0	0	0	0	0	0	0	0	0	0	0	0	0	0	0	1
cg07259683	0	0	0	0	0	0	0	0	0	0	0	0	0	0	0	1
cg14240300	0	0	0	0	0	0	0	0	0	0	0	0	0	0	0	1
cg26263915	0	0	0	0	0	0	0	0	0	0	0	0	0	0	0	1
cg17338254	0	0	0	0	0	0	0	0	0	0	0	1	0	0	0	1
cg02947450	0	0	0	0	0	0	0	0	0	0	0	1	0	0	0	1
cg04565473	0	0	0	0	0	0	0	0	0	0	0	0	0	0	0	1
cg04661709	0	0	0	0	0	0	0	0	0	0	0	1	0	0	0	1
cg13681954	0	0	0	0	0	0	0	0	0	0	0	0	0	0	0	1
cg23206851	0	0	0	0	0	0	0	0	0	0	0	0	0	0	0	1
cg07433152	0	0	0	0	0	0	0	0	0	0	0	0	0	0	0	1
cg00964751	0	0	0	0	0	0	0	0	0	0	0	1	0	0	0	1
cg01217984	0	0	0	0	0	0	0	0	0	0	0	0	0	0	0	1
cg16501028	0	0	0	0	0	0	0	0	0	0	0	0	0	0	0	1
cg25828185	0	0	0	0	0	0	0	0	0	0	0	0	0	0	0	1
cg23573129	0	0	0	0	0	0	0	0	0	0	0	1	0	0	0	1
cg05318361	0	0	0	0	0	0	0	0	0	0	0	0	0	0	0	1
cg05298458	0	0	0	0	0	0	0	0	0	0	0	1	0	0	0	1
cg08391745	0	0	0	0	0	0	0	0	0	0	0	0	0	0	0	1
cg25921357	0	0	0	0	0	0	0	0	0	0	0	1	1	0	0	1
cg06755555	0	0	0	0	0	0	0	0	0	0	0	0	0	0	0	1
cg09144964	0	0	0	0	0	0	0	0	0	0	0	0	0	0	0	1
cg15506609	0	0	0	0	0	0	0	0	0	0	0	0	0	0	0	1
cg15772924	0	0	0	0	0	0	0	0	0	0	0	1	0	0	0	1
cg18453320	0	0	0	0	0	0	0	0	0	0	0	0	0	0	0	1
cg21247398	0	0	0	0	0	0	0	0	0	0	0	0	0	0	0	1
cg22109464	0	0	0	0	0	0	0	0	0	0	0	1	0	0	0	1
cg13871826	0	0	0	0	0	0	0	0	0	0	0	1	0	0	0	1
cg01646828	0	0	0	0	0	0	0	0	0	0	0	0	0	0	0	1
cg20515773	0	0	0	0	0	0	0	0	0	0	0	0	0	0	0	1
cg22166883	0	0	0	0	0	0	0	0	0	0	0	0	0	0	0	1
cg00730441	0	0	0	0	0	0	0	0	0	0	0	1	0	0	0	1
cg25701444	0	0	0	0	0	0	0	0	0	0	0	1	0	0	0	1
cg25721982	0	0	0	0	0	0	0	0	0	0	0	0	0	0	0	1
cg09881054	0	0	0	0	0	0	0	0	0	0	0	0	0	0	0	1
cg00306311	0	0	0	0	0	0	0	0	0	0	0	0	0	0	0	1
cg20925383	0	0	0	0	0	0	0	0	0	0	0	0	0	0	0	1
cg12057127	0	0	0	0	0	0	0	0	0	0	0	0	0	0	0	1
cg21464565	0	0	0	0	0	0	0	0	0	0	0	0	0	0	0	1
cg00190330	0	0	0	0	0	0	0	0	0	0	0	0	0	0	0	1
cg17097766	0	0	0	0	0	0	0	0	0	0	0	0	0	0	0	1
cg19010490	0	0	0	0	0	0	0	0	0	0	0	0	0	0	0	1
cg09464728	0	0	0	0	0	0	0	0	0	0	0	0	0	0	0	1
cg00560793	0	0	0	0	0	0	0	0	0	0	0	0	0	0	0	1
cg20951444	0	0	0	0	0	0	0	0	0	0	0	1	0	0	0	1
cg23245942	0	0	0	0	0	0	0	0	0	0	0	0	0	0	0	1
cg14513685	0	0	0	0	0	0	0	0	0	0	0	0	0	0	0	1
cg03540028	0	0	0	0	0	0	0	0	0	0	0	1	0	0	0	1
cg08787968	0	0	0	0	0	0	0	0	0	0	0	1	0	0	0	1
cg04959634	0	0	0	0	0	0	0	0	0	0	0	0	0	0	0	1
cg08686175	0	0	0	0	0	0	0	0	0	0	0	0	0	0	0	1
cg09052626	0	0	0	0	0	0	0	0	0	0	0	0	0	0	0	1
cg03441067	0	0	0	0	0	0	0	0	0	0	0	0	0	0	0	1
cg27005487	0	0	0	0	0	0	0	0	0	0	0	1	0	0	0	1
cg12554483	0	0	0	0	0	0	0	0	0	0	0	1	0	0	0	1
cg06018514	0	0	0	0	0	0	0	0	0	0	0	0	0	0	0	1
cg06989610	0	0	0	0	0	0	0	0	0	0	0	0	0	0	0	1
cg00720629	0	0	0	0	0	0	0	0	0	0	0	1	0	0	0	1
cg20722590	0	0	0	0	0	0	0	0	0	0	0	0	0	0	0	1
cg12864721	0	0	0	0	0	0	0	0	0	0	0	0	0	0	0	1
cg15234845	0	0	0	0	0	0	0	0	0	0	0	1	0	0	0	1
cg00562553	0	0	0	0	0	0	1	0	0	0	0	0	0	0	0	1
cg23551527	0	0	0	0	0	0	0	0	0	0	0	0	0	0	0	1
cg01341487	0	0	0	0	0	0	0	0	0	0	0	0	0	0	0	1
cg01431482	0	0	0	0	0	0	0	0	0	0	0	0	0	0	0	1
cg14071650	0	0	0	0	0	0	0	0	0	0	0	1	0	0	0	1
cg19623226	0	0	0	0	0	0	0	0	0	0	0	0	0	0	0	1
cg24807850	0	0	0	0	0	0	0	0	0	0	0	0	0	0	0	1
cg19211915	0	0	0	0	0	0	0	0	0	0	0	0	0	0	0	1
cg05413199	0	0	0	0	0	0	0	0	0	0	0	1	1	0	0	1
cg26145504	0	0	0	0	0	0	0	0	0	0	0	0	0	0	0	1
cg26349474	0	0	0	0	0	0	0	0	0	0	0	0	0	0	0	1
cg03331474	0	0	0	0	0	0	0	0	0	0	0	0	0	0	0	1
cg20794351	0	0	0	0	0	0	0	0	0	0	0	1	0	0	0	1
cg18877667	0	0	0	0	0	0	0	0	0	0	0	1	0	0	0	1
cg09170311	0	0	0	0	0	0	0	0	0	0	0	0	0	0	0	1
cg18045195	0	0	0	0	0	0	0	0	0	0	0	1	0	0	0	1
cg18512336	0	0	0	0	0	0	0	0	0	0	0	0	0	0	0	1
cg18304280	0	0	0	0	0	0	0	0	0	0	0	1	0	0	0	1
cg23197405	0	0	0	0	0	0	0	0	0	0	0	0	0	0	0	1
cg01359111	0	0	0	0	0	0	0	0	0	0	0	0	0	0	0	1
cg27305809	0	0	0	0	0	0	0	0	0	0	0	0	0	0	0	1
cg21240005	0	0	0	0	0	0	0	0	0	0	0	0	0	0	0	1
cg23828300	0	0	0	0	0	0	0	0	0	0	0	0	0	0	0	1
cg07523753	0	0	0	0	0	0	0	0	0	0	0	0	0	0	0	1
cg08455772	0	0	0	0	0	0	1	0	0	0	0	0	0	0	0	1
cg10957359	0	0	0	0	0	0	0	0	0	0	0	0	0	0	0	1
cg06230839	0	0	0	0	0	0	0	0	0	0	0	1	0	0	0	1
cg21542881	0	0	0	0	0	0	0	0	0	0	0	0	0	0	0	1
cg22780845	0	0	0	0	0	0	0	0	0	0	0	0	0	0	0	1
cg05186879	0	0	0	0	0	0	0	0	0	0	0	0	0	0	0	1
cg16423910	0	0	0	0	0	0	1	1	0	0	0	0	0	0	0	0
cg12176783	0	0	0	0	0	0	0	1	0	0	0	0	0	0	0	0
cg21637392	0	0	0	0	0	0	0	1	0	0	0	0	0	0	0	0
cg20956548	0	0	0	0	0	0	1	1	0	0	0	0	0	0	0	0
cg15961920	0	0	0	0	0	0	0	1	0	0	0	0	0	0	0	0
cg27278519	0	0	0	0	0	0	0	1	0	0	0	0	0	0	0	0
cg15095327	0	0	0	0	0	0	0	1	0	0	0	0	0	0	0	0
cg01331992	0	0	0	0	0	0	0	1	0	0	0	0	0	0	0	0
cg21721340	0	0	0	0	0	0	0	1	0	0	0	0	0	0	0	0
cg01178624	0	0	0	0	0	0	0	1	0	0	0	0	0	0	0	0
cg14371731	0	0	0	0	0	0	1	1	0	0	0	0	0	0	0	0
cg16875104	0	0	0	0	0	0	1	1	0	0	0	0	0	0	0	0
cg24937727	0	0	0	0	0	0	0	1	0	0	0	0	0	0	0	0
cg18322589	0	0	0	0	0	0	0	1	0	0	0	1	0	0	0	0
cg20744163	0	0	0	0	0	0	1	1	0	0	0	0	0	0	0	0
cg08347626	0	0	0	0	0	0	0	1	0	0	0	0	0	0	0	0
cg09970481	0	0	0	0	0	0	0	1	0	0	0	0	0	0	0	0
cg07816074	0	0	0	0	0	0	0	1	0	0	0	0	0	0	0	0
cg27053299	0	0	0	0	0	0	1	1	0	0	0	1	0	0	0	0
cg14014731	0	0	0	0	0	0	1	1	0	0	0	0	0	0	0	0
cg09230763	0	0	0	0	0	0	1	1	0	0	0	1	0	0	0	0
cg20225999	0	0	0	0	0	0	1	1	0	0	0	0	0	0	0	0
cg05654765	0	0	0	0	0	0	0	1	0	0	0	1	0	0	0	0
cg03461110	0	0	0	0	0	0	0	1	0	0	0	0	0	0	0	0
cg24420089	0	0	0	0	0	0	1	1	0	0	0	0	0	0	0	0
cg13091627	0	0	0	0	0	0	0	1	0	0	0	0	0	0	0	0
cg05463589	0	0	0	0	0	0	1	1	0	0	0	1	0	0	0	0
cg24940967	0	0	0	0	0	0	0	1	0	0	0	0	0	0	0	0
cg07588439	0	0	0	0	0	0	0	1	0	0	0	0	0	0	0	0
cg03534375	0	0	0	0	0	0	1	1	0	0	0	0	0	0	0	0
cg03890167	0	0	0	0	0	0	0	1	0	0	0	1	0	0	0	0
cg26125366	0	0	0	0	0	0	1	1	0	0	0	0	0	0	0	0
cg09978353	0	0	0	0	0	0	0	1	0	0	0	0	0	0	0	0
cg12155036	0	0	0	0	0	0	0	1	0	0	0	1	0	0	0	0
cg10213542	0	0	0	0	0	0	0	1	0	0	0	0	0	0	0	0
cg10146935	0	0	0	0	0	0	0	1	0	0	0	0	0	0	0	0
cg06826457	0	0	0	0	0	0	0	1	0	0	0	0	0	0	0	0
cg22220710	0	0	0	0	0	0	1	1	0	0	0	0	0	0	0	0
cg04124636	0	0	0	0	0	0	0	1	0	0	0	0	0	0	0	0
cg09990613	0	0	0	0	0	0	0	1	0	0	0	0	0	0	0	0
cg10586546	0	0	0	0	0	0	0	1	0	0	0	0	0	0	0	0
cg03168947	0	0	0	0	0	0	0	1	0	0	0	0	0	0	0	0
cg10364115	0	0	0	0	0	0	0	1	0	0	0	0	0	0	0	0
cg18582260	0	0	0	0	0	0	1	1	0	0	0	0	0	0	0	0
cg10950358	0	0	0	0	0	0	0	1	0	0	0	0	0	0	0	0
cg01103827	0	0	0	0	0	0	0	1	0	0	0	0	0	0	0	0
cg02583484	0	0	0	0	0	0	1	1	0	0	0	0	0	0	0	0
cg12845268	0	0	0	0	0	0	0	1	0	0	0	1	0	0	0	0
cg00873601	0	0	0	0	0	0	1	1	0	0	0	0	0	0	0	0
cg24332685	0	0	0	0	0	0	0	1	0	0	0	0	0	0	0	0
cg16065768	0	0	0	0	0	0	1	1	0	0	0	0	0	0	0	0
cg05003599	0	0	0	0	0	0	0	1	0	0	0	1	0	0	0	0
cg07963563	0	0	0	0	0	0	0	1	0	0	0	0	0	0	0	0
cg16906765	0	0	0	0	0	0	0	1	0	0	0	0	0	0	0	0
cg20978937	0	0	0	0	0	0	0	1	0	0	0	0	0	0	0	0
cg22948959	0	0	0	0	0	0	0	1	0	0	0	0	0	0	0	0
cg09406004	0	0	0	0	0	0	0	1	0	0	0	0	0	0	0	0
cg13127231	0	0	0	0	0	0	1	1	0	0	0	0	0	0	0	0
cg14916924	0	0	0	0	0	0	0	1	0	0	0	0	0	0	0	0
cg01644731	0	0	0	0	0	0	0	1	0	0	0	0	0	0	0	0
cg03888592	0	0	0	0	0	0	0	1	0	0	0	0	0	0	0	0
cg06498272	0	0	0	0	0	0	1	1	0	0	0	0	0	0	0	0
cg01209635	0	0	0	0	0	0	0	1	0	0	0	0	0	0	0	0
cg14707053	0	0	0	0	0	0	0	1	0	0	0	0	0	0	0	0
cg12259522	0	0	0	0	0	0	0	1	0	0	0	0	0	0	0	0
cg18974224	0	0	0	0	0	0	0	1	0	0	0	0	0	0	0	0
cg21212881	0	0	0	0	0	0	0	1	0	0	0	0	0	0	0	0
cg23141851	0	0	0	0	0	0	0	1	0	0	0	0	0	0	0	0
cg15153957	0	0	0	0	0	0	1	1	0	0	0	0	0	0	0	0
cg06341731	0	0	0	0	0	0	0	1	0	0	0	0	0	0	0	0
cg02892925	0	0	0	0	0	0	1	1	0	0	0	0	0	0	0	0
cg23928920	0	0	0	0	0	0	0	1	0	0	0	0	0	0	0	0
cg12689529	0	0	0	0	0	0	1	1	0	0	0	0	0	0	0	0
cg03472000	0	0	0	0	0	0	0	1	0	0	0	0	0	0	0	0
cg14660676	0	0	0	0	0	0	0	1	0	0	0	0	0	0	0	0
cg16526732	0	0	0	0	0	0	0	1	0	0	0	0	0	0	0	0
cg06521653	0	0	0	0	0	0	0	1	0	0	0	1	0	0	0	0
cg12086028	0	0	0	0	0	0	0	1	0	0	0	0	0	0	0	0
cg16983110	0	0	0	0	0	0	0	1	0	0	0	0	0	0	0	0
cg11683663	0	0	0	0	0	0	0	1	0	0	0	0	0	0	0	0
cg18587137	0	0	0	0	0	0	1	1	0	0	0	0	0	0	0	0
cg14270725	0	0	0	0	0	0	1	1	0	0	0	0	0	0	0	0
cg13810727	0	0	0	0	0	0	0	1	0	0	0	0	0	0	0	0
cg22828581	0	0	0	0	0	0	0	1	0	0	0	0	0	0	0	0
cg21282663	0	0	0	0	0	0	1	1	0	0	0	0	0	0	0	0
cg15392111	0	0	0	0	0	0	0	1	0	0	0	0	0	0	0	0
cg05715492	0	0	0	0	0	0	0	1	0	0	0	0	0	0	0	0
cg02142461	0	0	0	0	0	0	1	1	0	0	0	0	0	0	0	0
cg23274660	0	0	0	0	0	0	0	1	0	0	0	0	0	0	0	0
cg23998478	0	0	0	0	0	0	0	1	0	0	0	1	0	0	0	0
cg13389502	0	0	0	0	0	0	0	1	0	0	0	0	0	0	0	0
cg16031250	0	0	0	0	0	0	0	1	0	0	0	0	0	0	0	0
cg01101380	0	0	0	0	0	0	0	1	0	0	0	0	0	0	0	0
cg07642595	0	0	0	0	0	0	0	1	0	0	0	0	0	0	0	0
cg26328687	0	0	0	0	0	0	0	1	0	0	0	0	0	0	0	0
cg11742202	0	0	0	0	0	0	1	1	0	0	0	0	0	0	0	0
cg19423978	0	0	0	0	0	0	0	1	0	0	0	0	0	0	0	0
cg02661079	0	0	0	0	0	0	0	1	0	0	0	1	0	0	0	0
cg14271729	0	0	0	0	0	0	0	1	0	0	0	0	0	0	0	0
cg12910806	0	0	0	0	0	0	0	1	0	0	0	0	0	0	0	0
cg06191495	0	0	0	0	0	0	0	1	0	0	0	0	0	0	0	0
cg11190278	0	0	0	0	0	0	0	1	0	0	0	0	0	0	0	0
cg11414202	0	0	0	0	0	0	0	1	0	0	0	0	0	0	0	0
cg03798743	0	0	0	0	0	0	1	1	0	0	0	0	0	0	0	0
cg08122386	0	0	0	0	0	0	0	1	0	0	0	0	0	0	0	0
cg05620261	0	0	0	0	0	0	0	1	0	0	0	0	0	0	0	0
cg14898243	0	0	0	0	0	0	0	1	0	0	0	0	0	0	0	0
cg08250921	0	0	0	0	0	0	1	1	0	0	0	0	0	0	0	0
cg10382814	0	0	0	0	0	0	0	1	0	0	0	0	0	0	0	0
cg12280317	0	0	0	0	0	0	0	1	0	0	0	0	0	0	0	0
cg05612654	0	0	0	0	0	0	0	1	0	0	0	0	0	0	0	0
cg10658779	0	0	0	0	0	0	0	1	0	0	0	1	0	0	0	0
cg22188918	0	0	0	0	0	0	0	1	0	0	0	0	0	0	0	0
cg03437912	0	0	0	0	0	0	0	1	0	0	0	0	0	0	0	0
cg22904096	0	0	0	0	0	0	0	1	0	0	0	0	0	0	0	0
cg23565821	0	0	0	0	0	0	0	1	0	0	0	0	0	0	0	0
cg09941876	0	0	0	0	0	0	0	1	0	0	0	0	0	0	0	0
cg08382220	0	0	0	0	0	0	1	1	0	0	0	0	0	0	0	0
cg07976603	0	0	0	0	0	0	0	1	0	0	0	0	0	0	0	0
cg12350863	0	0	0	0	0	0	0	1	0	0	0	0	0	0	0	0
cg00070052	0	0	0	0	0	0	0	1	0	0	0	0	0	0	0	0
cg23035209	0	0	0	0	0	0	0	1	0	0	0	0	0	0	0	0
cg16017144	0	0	0	0	0	0	0	1	0	0	0	0	0	0	0	0
cg24439448	0	0	0	0	0	0	0	1	0	0	0	0	0	0	0	0
cg23404877	0	0	0	0	0	0	0	1	0	0	0	0	0	0	0	0
cg16000360	0	0	0	0	0	0	1	1	0	0	0	0	0	0	0	0
cg04097078	0	0	0	0	0	0	0	1	0	0	0	0	0	0	0	0
cg00601836	0	0	0	0	0	0	0	1	0	0	0	0	0	0	0	0
cg21226442	0	0	0	0	0	0	1	1	0	0	0	0	0	0	0	0
cg15451248	0	0	0	0	0	0	0	1	0	0	0	0	0	0	0	0
cg20474675	0	0	0	0	0	0	0	1	0	0	0	0	0	0	0	0
cg03033176	0	0	0	0	0	0	0	1	0	0	0	0	0	0	0	0
cg07457967	0	0	0	0	0	0	0	1	0	0	0	0	0	0	0	0
cg04305808	0	0	0	0	0	0	0	1	0	0	0	0	0	0	0	0
cg13912824	0	0	0	0	0	0	0	1	0	0	0	0	0	0	0	0
cg10133500	0	0	0	0	0	0	1	1	0	0	0	0	0	0	0	0
cg24526103	0	0	0	0	0	0	0	1	0	0	0	0	0	0	0	0
cg03902201	0	0	0	0	0	0	0	1	0	0	0	0	0	0	0	0
cg19646165	0	0	0	0	0	0	0	1	0	0	0	0	0	0	0	0
cg09573515	0	0	0	0	0	0	0	1	0	0	0	0	0	0	0	0
cg13551783	0	0	0	0	0	0	1	0	0	0	0	1	0	0	0	0
cg01832549	0	0	0	0	0	0	1	0	0	0	0	0	0	0	0	0
cg26404511	0	0	0	0	0	0	1	0	0	0	0	0	0	0	0	0
cg03611151	0	0	0	0	0	0	1	0	0	0	0	0	0	0	0	0
cg07967717	0	0	0	0	0	0	1	0	0	0	0	0	0	0	0	0
cg23989110	0	0	0	0	0	0	1	0	0	0	0	1	0	0	0	0
cg27539046	0	0	0	0	0	0	1	0	0	0	0	0	0	0	0	0
cg22851880	0	0	0	0	0	0	1	0	0	0	0	0	0	0	0	0
cg26372517	0	0	0	0	0	0	1	0	0	0	0	0	0	0	0	0
cg19269039	0	0	0	0	0	0	1	0	0	0	0	0	0	0	0	0
cg18182216	0	0	0	0	0	0	1	0	0	0	0	0	0	0	0	0
cg07207669	0	0	0	0	0	0	1	0	0	0	0	0	0	0	0	0
cg01554474	0	0	0	0	0	0	1	0	0	0	0	0	0	0	0	0
cg21577836	0	0	0	0	0	0	1	0	0	0	0	0	0	0	0	0
cg17220161	0	0	0	0	0	0	1	0	0	0	0	1	1	0	0	0
cg19220282	0	0	0	0	0	0	1	0	0	0	0	0	0	0	0	0
cg20698421	0	0	0	0	0	0	1	0	0	0	0	0	0	0	0	0
cg02713669	0	0	0	0	0	0	1	0	0	0	0	1	0	0	0	0
cg04286823	0	0	0	0	0	0	1	0	0	0	0	0	0	0	0	0
cg00314115	0	0	0	0	0	0	1	0	0	0	0	1	0	0	0	0
cg17740434	0	0	0	0	0	0	1	0	0	0	0	0	0	0	0	0
cg23061725	0	0	0	0	0	0	1	0	0	0	0	0	0	0	0	0
cg07616871	0	0	0	0	0	0	1	0	0	0	0	0	0	0	0	0
cg15122841	0	0	0	0	0	0	1	0	0	0	0	0	0	0	0	0
cg18738581	0	0	0	0	0	0	1	0	0	0	0	0	0	0	0	0
cg15247245	0	0	0	0	0	0	1	0	0	0	0	0	0	0	0	0
cg25197194	0	0	0	0	0	0	1	0	0	0	0	0	0	0	0	0
cg03876340	0	0	0	0	0	0	1	0	0	0	0	0	0	0	0	0
cg18025886	0	0	0	0	0	0	1	0	0	0	0	1	0	0	0	0
cg08102414	0	0	0	0	0	0	1	0	0	0	0	1	0	0	0	0
cg07587796	0	0	0	0	0	0	1	0	0	0	0	0	0	0	0	0
cg21995347	0	0	0	0	0	0	1	0	0	0	0	0	0	0	0	0
cg20451680	0	0	0	0	0	0	1	0	0	0	0	0	0	0	0	0
cg20673840	0	0	0	0	0	0	1	0	0	0	0	0	0	0	0	0
cg21180956	0	0	0	0	0	0	1	0	0	0	0	0	0	0	0	0
cg24527008	0	0	0	0	0	0	1	0	0	0	0	0	0	0	0	0
cg05491854	0	0	0	0	0	0	1	0	0	0	0	0	0	0	0	0
cg08818610	0	0	0	0	0	0	1	0	0	0	0	0	0	0	0	0
cg11342453	0	0	0	0	0	0	1	0	0	0	0	0	0	0	0	0
cg03785755	0	0	0	0	0	0	1	0	0	0	0	0	0	0	0	0
cg15735240	0	0	0	0	0	0	1	0	0	0	0	0	0	0	0	0
cg18335326	0	0	0	0	0	0	1	0	0	0	0	0	0	0	0	0
cg13541527	0	0	0	0	0	0	1	0	0	0	0	0	0	0	0	0
cg23220637	0	0	0	0	0	0	1	0	0	0	0	0	0	0	0	0
cg15630950	0	0	0	0	0	0	1	0	0	0	0	0	0	0	0	0
cg13599248	0	0	0	0	0	0	1	0	0	0	0	0	0	0	0	0
cg04063345	0	0	0	0	0	0	1	0	0	0	0	0	0	0	0	0
cg10433043	0	0	0	0	0	0	1	0	0	0	0	0	0	0	0	0
cg04654167	0	0	0	0	0	0	1	0	0	0	0	0	0	0	0	0
cg11532431	0	0	0	0	0	0	1	0	0	0	0	0	0	0	0	0
cg23884241	0	0	0	0	0	0	1	0	0	0	0	0	0	0	0	0
cg22997113	0	0	0	0	0	0	1	0	0	0	0	0	0	0	0	0
cg08657492	0	0	0	0	0	0	1	0	0	0	0	0	0	0	0	0
cg04321618	0	0	0	0	0	0	1	0	0	0	0	0	0	0	0	0
cg14359292	0	0	0	0	0	0	1	0	0	0	0	0	0	0	0	0
cg24169822	0	0	0	0	0	0	1	0	0	0	0	0	0	0	0	0
cg27151303	0	0	0	0	0	0	1	0	0	0	0	0	0	0	0	0
cg21429551	0	0	0	0	0	0	1	0	0	0	0	0	0	0	0	0
cg03068497	0	0	0	0	0	0	1	0	0	0	0	0	0	0	0	0
cg19390658	0	0	0	0	0	0	1	0	0	0	0	0	0	0	0	0
cg08352439	0	0	0	0	0	0	1	0	0	0	0	0	0	0	0	0
cg05807420	0	0	0	0	0	0	1	0	0	0	0	0	0	0	0	0
cg16620608	0	0	0	0	0	0	1	0	0	0	0	1	0	0	0	0
cg03930209	0	0	0	0	0	0	1	0	0	0	0	1	0	0	0	0
cg27539527	0	0	0	0	0	0	1	0	0	0	0	1	0	0	0	0
cg12996100	0	0	0	0	0	0	1	0	0	0	0	0	0	0	0	0
cg04451175	0	0	0	0	0	0	1	0	0	0	0	1	0	0	0	0
cg20786280	0	0	0	0	0	0	1	0	0	0	0	0	0	0	0	0
cg08494221	0	0	0	0	0	0	1	0	0	0	0	0	0	0	0	0
cg07211044	0	0	0	0	0	0	1	0	0	0	0	0	0	0	0	0
cg19338056	0	0	0	0	0	0	1	0	0	0	0	0	0	0	0	0
cg25073708	0	0	0	0	0	0	1	0	0	0	0	0	0	0	0	0
cg14024579	0	0	0	0	0	0	1	0	0	0	0	0	0	0	0	0
cg01005506	0	0	0	0	0	0	1	0	0	0	0	0	0	0	0	0
cg12474798	0	0	0	0	0	0	1	0	0	0	0	0	0	0	0	0
cg18737081	0	0	0	0	0	0	1	0	0	0	0	0	0	0	0	0
cg20543544	0	0	0	0	0	0	1	0	0	0	0	0	0	0	0	0
cg20016023	0	0	0	0	0	0	1	0	0	0	0	0	0	0	0	0
cg08345082	0	0	0	0	0	0	1	0	0	0	0	0	0	0	0	0
cg15795305	0	0	0	0	0	0	1	0	0	0	0	0	0	0	0	0
cg18977541	0	0	0	0	0	0	1	0	0	0	0	0	0	0	0	0
cg25169733	0	0	0	0	0	0	1	0	0	0	0	0	0	0	0	0
cg06464781	0	0	0	0	0	0	1	0	0	0	0	0	0	0	0	0
cg15787807	0	0	0	0	0	0	1	0	0	0	0	0	0	0	0	0
cg21695395	0	0	0	0	0	0	1	0	0	0	0	0	0	0	0	0
cg04234016	0	0	0	0	0	0	1	0	0	0	0	0	0	0	0	0
cg07529392	0	0	0	0	0	0	1	0	0	0	0	0	0	0	0	0
cg04799958	0	0	0	0	0	0	1	0	0	0	0	0	0	0	0	0
cg15834355	0	0	0	0	0	0	1	0	0	0	0	0	0	0	0	0
cg16370398	0	0	0	0	0	0	1	0	0	0	0	1	0	0	0	0
cg27111444	0	0	0	0	0	0	1	0	0	0	0	1	0	0	0	0
cg07684775	0	0	0	0	0	0	1	0	0	0	0	0	0	0	0	0
cg23387569	0	0	0	0	0	0	1	0	0	0	0	0	0	0	0	0
cg16081457	0	0	0	0	0	0	1	0	0	0	0	1	0	0	0	0
cg09892273	0	0	0	0	0	0	1	0	0	0	0	0	0	0	0	0
cg15408080	0	0	0	0	0	0	1	0	0	0	0	0	0	0	0	0
cg11210343	0	0	0	0	0	0	1	0	0	0	0	0	0	0	0	0
cg27246571	0	0	0	0	0	0	1	0	0	0	0	0	0	0	0	0
cg19721065	0	0	0	0	0	0	1	0	0	0	0	1	0	0	0	0
cg21801165	0	0	0	0	0	0	1	0	0	0	0	0	0	0	0	0
cg01997461	0	0	0	0	0	0	1	0	0	0	0	0	0	0	0	0
cg04269193	0	0	0	1	0	0	1	0	0	0	0	0	0	0	0	0
cg09814127	0	0	0	0	0	0	1	0	0	0	0	0	0	0	0	0
cg10501093	0	0	0	0	0	0	1	0	0	0	0	0	0	0	0	0
cg20145009	0	0	0	0	0	0	1	0	0	0	0	0	0	0	0	0
cg22811647	0	0	0	0	0	0	1	0	0	0	0	0	0	0	0	0
cg12414681	0	0	0	0	0	0	1	0	0	0	0	1	0	0	0	0
cg23983173	0	0	0	0	0	0	1	0	0	0	0	0	0	0	0	0
cg06683510	0	0	0	0	0	0	1	0	0	0	0	0	0	0	0	0
cg26780138	0	0	0	0	0	0	1	0	0	0	0	0	0	0	0	0
cg10044575	0	0	0	0	0	0	1	0	0	0	0	0	0	0	0	0
cg03010887	0	0	0	0	0	0	1	0	0	0	0	0	0	0	0	0
cg16544989	0	0	0	0	0	0	1	0	0	0	0	0	0	0	0	0
cg07021906	0	0	0	0	0	0	1	0	0	0	0	0	0	0	0	0
cg08255475	0	0	0	0	0	0	1	0	0	0	0	0	0	0	0	0
cg13768953	0	0	0	0	0	0	1	0	0	0	0	0	0	0	0	0
cg05164926	0	0	0	0	0	0	1	0	0	0	0	0	0	0	0	0
cg02550691	0	0	0	0	0	0	1	0	0	0	0	0	0	0	0	0
cg01246520	0	0	0	0	0	0	1	0	0	0	0	0	0	0	0	0
cg05246522	0	0	0	0	0	0	1	0	0	0	0	0	0	0	0	0
cg17730048	0	0	0	0	0	0	1	0	0	0	0	0	0	0	0	0
cg07330481	0	0	0	0	0	0	1	0	0	0	0	1	0	0	0	0
cg11178337	0	0	0	0	0	0	1	0	0	0	0	0	0	0	0	0
cg06368300	0	0	0	0	0	0	1	0	0	0	0	0	0	0	0	0
cg23349301	0	0	0	0	0	0	1	0	0	0	0	1	0	0	0	0
cg14266156	0	0	0	0	0	0	1	0	0	0	0	0	0	0	0	0
cg23556923	0	0	0	0	0	0	1	0	0	0	0	0	0	0	0	0
cg12097883	0	0	0	0	0	0	1	0	0	0	0	0	0	0	0	0
cg17783086	0	0	0	0	0	0	1	0	0	0	0	0	0	0	0	0
cg18117780	0	0	0	0	0	0	1	0	0	0	0	0	0	0	0	0
cg22515589	0	0	0	0	0	0	1	0	0	0	0	0	0	0	0	0
cg17781958	0	0	0	0	0	0	1	0	0	0	0	0	0	0	0	0
cg17054691	0	0	0	0	0	0	1	0	0	0	0	0	0	0	0	0
cg14728380	0	0	0	0	0	0	1	0	0	0	0	0	0	0	0	0
cg03691722	0	0	0	0	0	0	1	0	0	0	0	0	0	0	0	0
cg19738980	0	0	0	0	0	0	1	0	0	0	0	0	0	0	0	0
cg02715602	0	0	0	0	0	0	1	0	0	0	0	0	0	0	0	0
cg22568423	0	0	0	0	0	0	1	0	0	0	0	0	0	0	0	0
cg15254671	0	0	0	0	0	0	1	0	0	0	0	0	0	0	0	0
cg05905531	0	0	0	0	0	0	1	0	0	0	0	0	0	0	0	0
cg08283130	0	0	0	0	0	0	1	0	0	0	0	0	0	0	0	0
cg14207833	0	0	0	0	0	0	1	0	0	0	0	0	0	0	0	0
cg17393635	0	0	0	0	0	0	1	0	0	0	0	0	0	0	0	0
cg13518079	0	0	0	0	0	0	1	0	0	0	0	0	0	0	0	0
cg27413508	0	0	0	0	0	0	1	0	0	0	0	1	0	0	0	0
cg12033622	0	0	0	0	0	0	1	0	0	0	0	1	0	0	0	0
cg14880348	0	0	0	0	0	0	1	0	0	0	0	0	0	0	0	0
cg18187035	0	0	0	0	0	0	1	0	0	0	0	0	0	0	0	0
cg20857253	0	0	0	0	0	0	1	0	0	0	0	0	0	0	0	0
cg04090347	0	0	0	0	0	0	1	0	0	0	0	1	0	0	0	0
cg22091609	0	0	0	0	0	0	1	0	0	0	0	0	0	0	0	0
cg27619353	0	0	0	0	0	0	1	0	0	0	0	0	0	0	0	0
cg26107597	0	0	0	0	0	0	0	0	0	0	0	1	1	0	0	0
cg14076729	0	0	0	0	0	0	0	0	0	0	0	0	1	0	0	0
cg01568522	0	0	0	0	0	0	0	0	0	0	0	1	1	0	0	0
cg01601573	0	0	0	0	0	0	0	0	0	0	0	1	1	0	0	0
cg20941258	0	0	0	0	0	0	0	0	0	0	0	1	1	0	0	0
cg19127638	0	0	0	0	0	0	0	0	0	0	0	1	1	0	0	0
cg17774102	0	0	0	0	0	0	0	0	0	0	0	1	1	0	0	0
cg08216684	0	0	0	0	0	0	0	0	0	0	0	1	1	0	0	0
cg01937803	0	0	0	0	0	0	0	0	0	0	0	1	1	0	0	0
cg21198712	0	0	0	0	0	0	0	0	0	0	0	1	1	0	0	0
cg25317631	0	0	0	0	0	0	0	0	0	0	0	1	1	0	0	0
cg11857646	0	0	0	0	0	0	0	0	0	0	0	1	1	0	0	0
cg11324650	0	0	0	0	0	0	0	0	0	0	0	1	1	0	0	0
cg12150256	0	0	0	0	0	0	0	0	0	0	0	1	1	0	0	0
cg08217285	0	0	0	0	0	0	0	0	0	0	0	1	1	0	0	0
cg19389372	0	0	0	0	0	0	0	0	0	0	0	1	1	0	0	0
cg07786675	0	0	0	0	0	0	0	0	0	0	0	1	1	0	0	0
cg09089451	0	0	0	0	0	0	0	0	0	0	0	1	1	0	0	0
cg15371801	0	0	0	0	0	0	0	0	0	0	0	1	1	0	0	0
cg02754470	0	0	0	0	0	0	0	0	0	0	0	1	1	0	0	0
cg02477448	0	0	0	0	0	0	0	0	0	0	0	1	1	0	0	0
cg00549574	0	0	0	0	0	0	0	0	0	0	0	1	1	0	0	0
cg01342115	0	0	0	0	0	0	0	0	0	0	0	1	1	0	0	0
cg06154311	0	0	0	0	0	0	0	0	0	0	0	1	1	0	0	0
cg21215576	0	0	0	0	0	0	0	0	0	0	0	1	1	0	0	0
cg05225634	0	0	0	0	0	0	0	0	0	0	0	1	1	0	0	0
cg26218577	0	0	0	0	0	0	0	0	0	0	0	1	1	0	0	0
cg15477144	0	0	0	0	0	0	0	0	0	0	0	1	1	0	0	0
cg25037000	0	0	0	0	0	0	0	0	0	0	0	1	1	0	0	0
cg20703261	0	0	0	0	0	0	0	0	0	0	0	1	1	0	0	0
cg05412788	0	0	0	0	0	0	0	0	0	0	0	1	1	0	0	0
cg25968569	0	0	0	0	0	0	0	0	0	0	0	1	1	0	0	0
cg08234689	0	0	0	0	0	0	0	0	0	0	0	1	1	0	0	0
cg07816556	0	0	0	0	0	0	0	0	0	0	0	1	1	0	0	0
cg21778193	0	0	0	0	0	0	0	0	0	0	0	1	1	0	0	0
cg20871559	0	0	0	0	0	0	0	0	0	0	0	1	1	0	0	0
cg25240254	0	0	0	0	0	0	0	0	0	0	0	1	1	0	0	0
cg00326131	0	0	0	0	0	0	0	0	0	0	0	1	1	0	0	0
cg25453677	0	0	0	0	0	0	0	0	0	0	0	1	1	0	0	0
cg04159546	0	0	0	0	0	0	0	0	0	0	0	1	1	0	0	0
cg24727290	0	0	0	0	0	0	0	0	0	0	0	1	1	0	0	0
cg21105875	0	0	0	0	0	0	0	0	0	0	0	1	1	0	0	0
cg18033770	0	0	0	0	0	0	0	0	0	0	0	1	1	0	0	0
cg21475076	0	0	0	0	0	0	0	0	0	0	0	1	1	0	0	0
cg22012583	0	0	0	0	0	0	0	0	0	0	0	1	1	0	0	0
cg00424451	0	0	0	0	0	0	0	0	0	0	0	1	1	0	0	0
cg23897302	0	0	0	0	0	0	0	0	0	0	0	1	1	0	0	0
cg02399371	0	0	0	0	0	0	0	0	0	0	0	1	1	0	0	0
cg23006204	0	0	0	0	0	0	0	0	0	0	0	1	1	0	0	0
cg13641713	0	0	0	0	0	0	0	0	0	0	0	1	1	0	0	0
cg20068058	0	0	0	0	0	0	0	0	0	0	0	1	1	0	0	0
cg02024846	0	0	0	0	0	0	0	0	0	0	0	1	1	0	0	0
cg04196143	0	0	0	0	0	0	0	0	0	0	0	1	1	0	0	0
cg08889009	0	0	0	0	0	0	0	0	0	0	0	1	1	0	0	0
cg16800939	0	0	0	0	0	0	0	0	0	0	0	1	1	0	0	0
cg19185846	0	0	0	0	0	0	0	0	0	0	0	1	1	0	0	0
cg08378788	0	0	0	0	0	0	0	0	0	0	0	1	1	0	0	0
cg20638675	0	0	0	0	0	0	0	0	0	0	0	1	1	0	0	0
cg24942458	0	0	0	0	0	0	0	0	0	0	0	1	1	0	0	0
cg24642820	0	0	0	0	0	0	0	0	0	0	0	1	1	0	0	0
cg19817652	0	0	0	0	0	0	0	0	0	0	0	1	1	0	0	0
cg01135546	0	0	0	0	0	0	0	0	0	0	0	1	1	0	0	0
cg23694533	0	0	0	0	0	0	0	0	0	0	0	1	1	0	0	0
cg19959917	0	0	0	0	0	0	0	0	0	0	0	1	1	0	0	0
cg05092353	0	0	0	0	0	0	0	0	0	0	0	1	1	0	0	0
cg12453228	0	0	0	0	0	0	0	0	0	0	0	1	1	0	0	0
cg07870378	0	0	0	0	0	0	0	0	0	0	0	1	1	0	0	0
cg06462065	0	0	0	0	0	0	0	0	0	0	0	1	1	0	0	0
cg09044186	0	0	0	0	0	0	0	0	0	0	0	1	1	0	0	0
cg27520536	0	0	0	0	0	0	0	0	0	0	0	1	1	0	0	0
cg25547332	0	0	0	0	0	0	0	0	0	0	0	1	1	0	0	0
cg08461752	0	0	0	0	0	0	0	0	0	0	0	1	1	0	0	0
cg03292743	0	0	0	0	0	0	0	0	0	0	0	1	1	0	0	0
cg19286437	0	0	0	0	0	0	0	0	0	0	0	1	1	0	0	0
cg25125298	0	0	0	0	0	0	0	0	0	0	0	1	1	0	0	0
cg10347828	0	0	0	0	0	0	0	0	0	0	0	1	1	0	0	0
[truncated: 6,780 more rows]

## Sheet: Supp Table 3
Supp Table 3. Average residual methylation values after adjustment for predicted sex, age and cell compositions among pathogenic variant carriers and controls.
probe	ATRX Pathogenic	CdL Pathogenic	CHD7 Pathogenic	CHD8 Pathogenic	CREBBP Pathogenic	DNMT3A Pathogenic	KDM5C Pathogenic	KMT2A Pathogenic	KMT2D Pathogenic	NSD1 Pathogenic	Control
cg13871826	0.00289716822805698	-0.0438984247195734	0.0205610990026048	0.0425062087593886	0.0337666172170447	-0.0836927246386478	0.0155631740857108	-0.0566997450014886	0.000886122129790286	-0.153583275398121	0.00863489069312961
cg00376553	0.032631703978841	-0.0341186428679193	-0.0188273031284647	-0.0152574010542397	0.00523110593048707	-0.0865874313064184	0.00350943933467792	-0.0279752803342202	0.00907957464194936	-0.00273600680546968	0.0179742985095593
cg14482569	-0.00842102474967546	-0.0242085960387792	0.0294222864102364	-0.0292826684687393	0.0710610106805137	-0.0664683416329601	-0.011180115276013	0.0404553480551093	0.0955114538589336	-0.0457632645677668	0.00477547866386626
cg14085177	-0.0655077317892667	0.0205457940627196	0.0354228611348905	0.0500272533244709	0.0653305470411132	-0.0277188633116335	-0.00321792807440875	-0.00208743048405286	0.0113008897506708	-0.265002971377287	0.0107536724569975
cg24940967	0.0370463585621897	-0.01574623531594	0.0105834041974363	0.00247173855549774	0.0424370818667951	-0.0405629748685245	0.0541158953346464	0.0349949296173901	-0.0922084740983295	-0.04734055010504	0.00178183707548385
cg05527459	0.0299310078210915	0.02108568200007	0.0585327449549481	0.0392070381377454	0.0485773388591981	-0.0753286630316645	-0.0615444439022863	0.0246775367124112	0.0510976422419789	-0.259459376050772	0.029349585135336
cg21408915	0.00056667483361679	-0.0195351723736887	0.0856898596056067	0.0247673245206527	0.0157975548542777	-0.0781680205151227	0.0177827406138481	0.0137132828086052	0.034752524709714	-0.160830894098727	0.0133964179879952
cg10366786	0.00120341083113399	-0.0206779727967856	0.0151837923279605	0.0398749572293196	0.0274347894647334	-0.0716536318345497	-0.0204597110023916	-0.0428983563818096	0.0305553740534444	-0.0995625132418822	0.0181497739428678
cg12406027	-0.0329163855238765	-0.0180657861190928	-1.84213752787587e-05	0.0677135967385338	-0.0089171587713509	-0.0515137729540888	0.00237624224564444	-0.00867454788274271	0.00476147606986138	-0.0237947040501127	0.00177895053714266
cg04452437	0.0314819128074653	-0.00612313199858971	0.0341960306059199	0.0334817778211442	0.0201935123354573	-0.0369779729887538	-0.0194526345091829	-0.00398335580408652	0.0273710758200991	-0.211667450540463	0.0150212014516975
cg04358214	-0.020587209847993	-0.0269552561393043	0.108223382304876	0.0447385691717791	0.045261674965144	-0.267213384059557	-0.0260336275082065	0.0318516621484393	0.160643743954962	-0.286481594448849	0.0622279056065184
cg01355876	0.0210206959085586	0.00577060099009903	0.0426727424389988	0.0232952374836611	0.0158581345652843	-0.0578733195216087	-0.034729979291372	0.00721480140298961	0.0244030422005947	-0.165718922441324	0.0186945087379291
cg05189804	-0.0228315592511093	0.00298031837280927	0.00468839424748219	0.0318857381281825	0.0282556033510253	-0.0254990970547892	0.000449740839077679	-0.0501784231578758	0.0326032747460109	-0.141002638198478	0.0163906925018111
cg07790079	-0.00488372602510553	0.0174575753859411	0.0520628395726636	0.0329975747132391	0.031381956933213	-0.0784671282540895	0.0299242846921292	0.00943096618495019	0.0538245192486047	-0.210619281469454	0.0137435473021214
cg26572207	0.0785967779713749	0.0128051736765648	0.047232869733344	0.0458863899023135	0.0620058552903975	-0.0969881173006193	-0.017483931820044	-0.0772609662563652	0.0448017635206203	-0.223753148252124	0.0070065001830842
cg23562538	-0.0177493999406208	0.00491384750618414	0.0438855392028352	-0.005089491042363	0.0254986625331926	-0.0563310080802847	0.0287135865423664	-0.0420461980120426	-0.00320255545069096	-0.116259043859971	0.00741877848568484
cg14278345	0.0124585685371506	-0.00914548573919164	0.0209533793670893	0.0338953397177091	0.0180649935747116	-0.0204932570036981	-0.0173371011314263	-0.00113415171217397	0.0168654162305107	-0.194681554258979	0.0198615830528853
cg14485633	-0.032603066485809	-0.0329500477818067	-0.0322257259383399	0.0106567564319856	0.00180787313248878	-0.0296630145000987	0.0128466960183875	-0.00935210646452206	0.0778391107372301	-0.040795583834932	0.0100199619801973
cg10313047	-0.0384471172462035	0.0310978833023049	0.0612834107500731	0.125148026596173	0.0353967987742466	-0.205421090423035	0.0244471955138992	0.0702893700530993	-0.0803216866908335	-0.212513037257077	0.0233258585571342
cg16361867	-0.0696456976323555	0.00927769627175193	-0.0183567894783415	0.0647773075945004	0.083003016597771	-0.119507259188436	0.0363778899828485	-0.0246820347846586	0.0336990275699449	-0.315915464442685	0.0332429797499358
cg00788760	-0.0302855552940217	-0.00971234030281044	0.00455706987403705	0.0528978681492647	0.00975948584617599	-0.0640408031081811	0.00575031857136017	-0.0284056481139089	0.0397257540712808	-0.180396694468136	0.0126856479935423
cg12914966	0.00521082005314208	0.0328953830384126	0.0394249607420596	0.0390819747038355	0.0351119386657777	-0.0747267887847197	-0.0436556501788268	0.00856208125117075	0.0314914011857438	-0.276497048947473	0.0225564511133885
cg15062725	0.00814568502556325	-0.0143539120205223	0.0128278174828275	-0.0169599169683477	0.0390839403347732	-0.050600863923102	0.0160623426030333	0.0252288022763269	0.0458240505034545	-0.100983630042388	0.0189227799810926
cg04057238	0.00103438207964119	0.0112528783894497	0.0569366451234688	0.0379154505941897	0.0470608968125146	-0.0927977935954347	-0.0426523870611038	0.030354266838401	0.051655379966237	-0.251925484074636	0.0216974535339652
cg06714761	-0.0301000558979534	0.0220958665156192	0.0276349652667315	0.026700242249417	0.0370384021570181	-0.0918863563653801	0.0177586051530638	-0.0196451964956004	0.0507787394774101	-0.188656673825124	0.018881250879615
cg23960750	0.0854517705402326	0.0100104041045829	-0.0028609087385976	0.0309080130240081	-0.0150328803551675	-0.0299299553943495	-0.000209017155145686	-0.0275072453725052	0.00703864936538025	-0.0467871860873615	-0.00566197634024222
cg01175550	0.00980220981999781	0.00660393468971272	-0.00200629147490486	-0.00622619660182386	0.00590589800366455	-0.0317515907974566	0.00476760424140377	-0.0473038104651227	-0.012172359902467	0.0186996078319798	0.00756320106038842
cg15469871	-0.0758554198062166	0.0167938878727869	0.0269731031223298	0.0171903253382271	0.0841822102011837	-0.00199768566719817	-0.0743310841168077	0.0318599506531235	0.0411827206478849	-0.113334470557305	0.00530649145097244
cg02888048	-0.0280517549194164	0.00636755190454619	0.0228135287094693	0.0253722890920583	0.0502206388487459	-0.0330281876290442	0.0334489942553279	-5.63895640338101e-06	0.0829647390195254	-0.154412841115381	0.00668891195688231
cg06797617	0.0911704008523662	0.0153239913372181	-0.0123774405769959	0.0151433380704545	0.0194996036302684	-0.0606746489992855	0.0126162815327839	-0.0185886846642726	0.0076799042861975	-0.130385747114693	0.00639084573664104
cg24874173	0.0335201779955237	-0.0192604994661002	0.0345941048862449	0.0508294064779359	0.00865933032251115	-0.0364708648985534	-0.00363658619657264	-0.0156626125556918	0.073675235157973	-0.380030192110265	0.0218825304307738
cg16997203	-0.0358700026623944	-0.00545054013542086	0.0019333731577809	0.0115484177545306	0.0125641892532652	-0.0221772812827507	-0.00193175300685078	-0.00390472249577832	0.00827183971244316	-0.00312391732217545	0.00460463072925815
cg08363339	0.0767744537017361	0.0324885846153905	0.0818097847160298	0.0216706046678171	0.0337806480588186	-0.0893557239141989	-0.104267780221632	-0.00507791156388993	0.0788634711830249	-0.203905788951164	0.0291434374577549
cg00422578	0.00210296193141698	0.0257479221885166	0.0483224313961388	0.0494643947430256	-0.0042792332568043	-0.101689779901569	-0.0141491565927592	-0.00282403692540164	0.0230062242288649	-0.19942101816135	0.0309229912502191
cg01721313	0.0873976854298333	-0.00886443663351388	0.039386925813153	0.014490204246659	0.0101678077844228	-0.018424254902322	-0.011180740631532	-0.00486105172943866	-0.00245914370759612	-0.0600913487400085	0.00468657225842362
cg05351887	0.0598527115925338	0.0522469759956052	-0.050022952327636	0.0254731026283116	0.146344445490318	-0.107662800352416	-0.0123126337952685	0.0462687972939503	0.091973850004836	-0.15425741633429	0.0120511102373171
cg25745746	0.0290899108700204	0.0146985730913913	0.00958074212292548	0.0361691836678464	0.0551527883242067	-0.0574117534127643	0.0116287277900277	-0.0159061653579047	-0.0168264903961931	-0.151808086400083	0.0139167797223415
cg00828556	-0.0139581201735988	0.000569713749970226	0.0133760546514125	-0.0018019056858747	0.028138961033314	-0.0489207722292741	0.0113130318302413	-0.0020085362326795	-0.0164275501076222	0.0117752845256293	0.0010288134813383
cg02873315	0.0701247195838187	-0.0325280510631222	0.0405040203958787	0.0519772007460932	0.0969078374170445	-0.0496302264569718	-0.0379121215499081	0.00633180768340815	0.114713591912347	-0.269682276262291	0.00884048166317139
cg26229043	0.0538125248468993	0.0752256875797152	0.107817993783982	-0.0473475400429909	-0.0171750162121573	-0.115983814659504	0.0344890329436509	-0.0195401601370266	0.0279760252250107	-0.175947976614084	0.00639459727355609
cg17369032	0.0402266695815038	-0.0378440324725655	0.0304415128797519	0.052044660732537	0.0175384043440283	-0.11214534680174	0.0180299042243701	-0.0156819351392937	0.0440770689891377	-0.209560691200223	0.0296560738996394
cg27108424	0.03738822467611	-0.0299332829192075	0.0270145913051451	0.0572792906224468	0.0304115572226082	-0.0710776820461981	-0.0180611043541429	-0.0195368711268455	0.0214384324762507	-0.225013213906055	0.0227615335824527
cg24550343	0.0276401876694657	-0.0217155604785145	0.0293563623843765	0.0318934792635429	0.0182361328070176	-0.0584093831731827	0.00393571042727841	-0.00736115976416703	0.0143827456409896	-0.155231193026225	0.0173214400944203
cg07412254	-0.031914299851608	-0.000769582736629563	0.0408078597060876	0.0656291360207625	0.0618024382196704	-0.125147473501919	0.0325428910059776	-0.0291736967403216	0.0709504678715382	-0.291702840525704	0.0223113141455066
cg25417842	0.077111124418192	-0.0623607753926916	-0.0105349457548716	-0.0322623105528402	-0.0596284863753181	-0.0910512076702283	0.0470972096527381	0.0748826616602088	-0.0904908472778839	0.0571792402831256	0.00605926271389249
cg25807487	0.0458030140774199	0.00469852523041663	0.076980981650688	0.130235733323875	0.0571953731091575	-0.170193403576137	-0.0289040021522394	-0.0770315289062379	0.0605697695808958	-0.464743899311707	0.0439613795464517
cg25035485	-0.000920541453801656	-0.0204519101735386	-0.0193221302233283	0.0773741528258073	0.041982946070725	-0.0977240410588587	-0.014635890158707	0.015338522722188	0.0259141279706011	-0.128057675745427	0.0269402443040794
cg02799090	-0.0405703862436745	0.0275124522430321	-0.0244353818451591	0.0108587567904281	0.0513828337480304	-0.0942751533744518	0.0215172190026378	0.00352496186488187	0.0721609804425178	-0.158308792461297	0.018283203016769
cg26804772	0.0149557552370341	0.0383068934748857	0.0263645428124217	0.0485424141496583	0.067894166307272	-0.203242487666861	0.0100691141075577	-0.0921060599583067	0.0317388058955084	-0.00825465685126387	0.0268796202692461
cg19545472	-0.0347891348450149	-0.0224172516719129	0.0309671189375709	0.0312724226449013	0.0435037265923005	-0.0957776808159053	-0.000930180268912859	-0.0672714875259987	0.0273649826181624	-0.224862710767581	0.0352754275550416
cg03125400	0.0393364036015065	-0.0351539393177397	0.050236023094703	0.0119593684076989	0.0270237346862447	-0.178319011813453	0.0258592274083811	0.0249493358258697	0.0599070734499676	-0.173588209673748	0.0273582472993902
cg14338779	0.00375712557583986	0.00709112928957107	0.00766466460300781	0.015200440498089	0.0369126403219818	-0.0759196125099214	0.00811197841678219	-0.00413634774783468	0.0418674605214017	-0.148086347051052	0.0140601610128693
cg12182937	0.0276368372756816	-0.072019444283226	0.0325892881394033	0.0176513360478607	0.101474181718714	-0.153951459439514	0.0462585142528611	-0.0326786402205942	-0.042858961011604	-0.292658836399545	0.0417407756077475
cg24694702	-0.0425907231174369	-0.0270732160831297	0.0413023841006656	0.0513626036435874	0.0142289856930788	-0.0700572450311288	0.0141814238634634	0.0620038215212959	0.0515682360726199	-0.198475392857843	0.00395536217451097
cg13374701	0.0325685614219834	0.00369941947271121	0.0439326290586655	0.0535625699673965	0.0242765105773413	-0.0336371397659223	-0.0110246492700807	-0.00875280061153398	0.0316917192854608	-0.241851102582756	0.0194028081075423
cg06060835	0.0637153023116446	0.013569725856521	0.0264903385388185	0.00503994006749144	0.0414570150291928	-0.100328982623111	-0.0153306625653133	0.000582438660624728	0.0100991201282629	-0.312069815513603	0.0277875021771088
cg26932623	-0.0109719785812898	0.00246184062563477	0.0384352226064766	0.0221415659014349	0.0137525565108025	-0.0466806962966899	0.00118134597696381	-0.0228932649484306	0.0251644502478298	-0.141455846353584	0.0122128613924538
cg23411869	-0.0303859982584883	0.000809570280040979	0.0233479201525046	0.0221331351753321	0.0202156414708419	-0.0487250187600683	-0.00796741626142131	0.00510548074554087	0.0196569068222492	-0.152866908298073	0.0189784081384886
cg04537050	-0.0256963616957915	-0.0360447395708428	0.0286697612136933	0.0415173055973242	0.00686914678022994	-0.0306244935149016	-0.0144087637561675	-0.0137787733085348	-0.00603595685945401	-0.182762744107099	0.0120152081741614
cg25257677	-0.0102832374881949	0.0172967736313191	0.0833749746433543	0.0206952137042037	0.0614687531273907	-0.183357133900708	0.0279130467261149	0.0276109429933357	0.0528467903773786	-0.190704841885306	0.00968254139125365
cg05372495	-0.171341277453519	0.000282794869297237	0.0563794307560462	0.021207897089178	0.0455057448100895	0.00376086557541109	0.0163859438907859	-0.00684458673034333	0.0211305674417644	-0.138382788452452	0.0210349613377731
cg16636522	-0.0257884969532266	-0.0131558920414404	0.0299318602312563	0.089927507431898	0.034524202070149	-0.077398013443083	0.0338461496632165	-0.116637723659896	-0.00971130164565507	-0.115239413200256	0.00655774882201668
cg26706187	-0.0527215385325064	-0.0377384846446107	0.0273806780455605	0.0391819813458447	0.0281040519747397	-0.00704584200924969	-0.00338048475289395	0.0194661678790467	0.0343643882546594	-0.188924435318237	0.0164591252088042
cg18973628	0.101608758426601	-0.00202972535327534	0.0398430820585845	0.0328308500568044	0.0646922889393162	-0.166176590175852	-0.00327891183492631	-0.0352753037877395	0.0528078072191001	-0.273708713800767	0.0341371300809883
cg13870426	0.000131487812855228	-0.00741988370987204	0.0242717650954655	-0.000862764962107569	0.0286450368143799	-0.0422858770715111	0.000373732013186998	0.00661227269000039	0.0243951108644715	-0.142614638113093	0.0202116334955401
cg14024579	0.0388378893903564	0.0130339376330895	0.00641631493390663	0.00632696585826089	-0.0136075646879208	-0.0639886002815818	0.00866071726524901	0.00267089888379301	-0.054603767325339	0.00563939877296043	0.0140014306732892
cg24720008	0.00805687576987042	-0.00552096909901913	-0.0100499209929118	0.0581981970748327	0.0660481619222484	-0.0713606875697259	0.0221747715475821	-0.0842930816458909	0.0524965911072071	-0.156372925865104	0.00885179573654191
cg15768933	-0.00388098004548262	0.00260477439567356	0.00936477338131037	0.0458572478635531	0.0197215972167389	-0.0571457189930068	-0.00257301652272809	-0.0172638772475379	0.0217184335998759	-0.189228523994992	0.0139895345614807
cg00730441	0.0136616555409692	-0.0497152352939661	-0.00647495796264248	0.0656138307228674	-0.00213434178089148	-0.0401678973197221	0.0299369935098583	-0.0559997731991381	0.00697823987082468	-0.159693078134996	0.00642416898458973
cg03104309	0.0352442279379297	0.00739528894119875	0.0395627329062758	0.0194969447979761	-0.0100407459525263	-0.00617353334136083	-0.0112330066795317	0.010208449288986	0.00496583232636254	-0.133327434597015	0.0114398534071998
cg20356482	-0.00432318160997413	0.00710232244485495	0.0195149665068333	0.0138336520262566	0.0225162680069583	-0.048874571378362	-0.000101056736162111	-0.00677695385913868	0.0212082821320884	-0.156313236710329	0.0159477833112107
cg27199697	-0.0131950948936977	0.000187894910201159	0.0281909362186095	0.0185821748066292	0.0432426232657105	-0.0852606152303269	0.0316180024703459	-0.0374199669739709	0.00967719265263408	-0.155095098568053	0.0148987942887184
cg00307818	-0.0404223989056039	-0.0447289218091704	0.0165274577168265	0.0785860095123527	0.044611771192542	-0.0457117517906215	-0.00438627813849874	-0.0218010706753846	0.00669547364298759	-0.260886531953186	0.0201658260564255
cg18019825	0.00458219841483752	-0.00177765094333683	0.00672457459497068	0.00825836000934008	0.00376486783385168	-0.00239798666394885	-0.00361147057205723	-0.00204678638681413	0.00462365448700647	-0.0492770918181679	0.00448497780143756
cg19319928	0.0499708229929318	0.0584403782989812	0.070213349633297	0.0346535881296851	0.0235959090186264	-0.0959533340053008	-0.0550443260500487	0.037576225238502	0.0482679974405851	-0.16372984741062	0.00331187886597064
cg04467334	-0.123819781096146	-0.0594817777529889	0.0485605012708585	-0.0126309565446515	-0.00190009954259717	0.0226951497785555	-0.0541592897151034	0.0534355559795771	0.0184697357959539	-0.116396022496534	0.0213748955607435
cg22830895	0.00885379394572732	-0.033519563009475	0.03889075036252	0.0706828501392426	0.0802665641929754	-0.159938914615802	0.0230725044648955	-0.00773620757274793	-0.00860553696761547	-0.203880843646575	0.00491056915458502
cg09062638	0.0369459428923442	0.0082506816973533	-0.00641813997110568	0.0360152980438228	0.0605213143825449	-0.105533293643544	-0.0055842277905515	0.00106561012116145	0.0342271826902906	-0.197752917652707	0.0324458511538793
cg10750464	0.0418349350079128	-0.0437805255829529	0.0157514052538069	0.0247706364315124	0.0511034518514204	-0.0561884052898309	-0.0261237142276477	0.00404857096738741	0.0429399915242368	-0.179561464437926	0.00750065446844823
cg12813394	-0.0661250556555668	0.00272562120100742	0.0591412768823156	0.0311491825132935	0.023718693302071	-0.134228624962425	-0.0647552889335238	0.0501976821761295	0.0654665045455602	-0.114142488421537	0.039066453811001
cg19380499	0.0445438547770457	0.0504200611801543	0.0831295040447707	0.0110406063501826	0.0366247485859026	-0.13081551058694	-0.0613501386345498	0.0383633491526944	0.0452264794535054	-0.148622280813264	0.0121020843310767
cg06993467	0.0435055508899046	0.011205753650062	0.0540919515847937	0.0629169384773805	0.0155802678436644	-0.0684882988446055	-0.0213095830196154	-0.00687750939660813	0.0220931198929041	-0.280672171246091	0.0262409162642218
cg08685733	-0.02478937722642	0.0141027139697994	0.0449260081356128	0.0331062566195282	-0.0180062977194788	-0.0765009140030851	0.042652629467138	-0.0050116159818165	0.0393977646059124	-0.187484595650386	0.0128381975687542
cg19025234	-0.110971488338671	0.143406904833357	-0.0133246273159553	0.00803416742569874	0.0189936723482515	-0.0390786032999253	0.0067308523213089	-0.0225401091168436	0.0504414814351357	-0.0690999251093597	0.00652738914405778
cg16009311	0.0539739920719611	-0.0140374903264389	0.0259041977240031	0.0338985920447228	0.0359920530045638	-0.190469775981254	0.0179761644844722	-0.00382300576361035	-0.00861864987220962	-0.165335445591273	0.0206741103605961
cg04752871	-0.0173169122169032	-0.0101514667772709	0.0166442200060832	0.0295686365310221	0.0917201436215268	-0.054476477840494	-0.0117057730702393	0.03732178192003	0.0832898651484143	-0.1796381168612	0.00248200806037212
cg02962597	0.0637023740921508	-0.0113100835715281	0.0305929268538707	0.0239280292147674	0.038007597991037	-0.0305847501343447	-0.0276562966968508	-0.0444897253133696	0.0121203905059065	-0.121459749089602	0.00942742530072325
cg25594486	0.0463750493064023	-0.0338714618540446	0.0414030673005131	0.047788283287994	0.03707521908983	-0.0824247363044251	-0.0149309539203995	-0.0262872183515074	0.055835046854813	-0.190762526753613	0.000697647933238763
cg22704845	-0.0261525182473348	0.0325037947518519	0.00445039361491916	-0.00248259361612775	-0.0402334591146844	0.00272818343403666	-0.0216132314526472	-0.0155064121128593	0.0195602280032324	-0.0548779567706969	0.0115118246416893
cg24779381	0.0268870425959532	0.00939461755972371	0.0362665753071473	0.0442239732184306	0.0298400186438835	-0.138302107715727	0.00959767048678723	-0.00292372934454449	-0.0316793621610397	-0.181908649207924	0.0249501419516917
cg24996985	-0.0262758721057709	-0.0152696847184635	0.037079144283106	0.0159785160942415	0.107076335696265	-0.0385490443910713	0.0155114796766669	-0.0340721404119564	0.0439251794004006	-0.143990795836902	0.0162382497137155
cg25969122	0.0780806012745205	0.0381076036951716	0.0584499783977147	-0.0184568288580179	-0.0533503566658263	-0.0327630727696455	-0.039542197924832	-0.00241020079004129	0.032247973510371	0.120780474561383	-7.93917121403558e-05
cg01440864	-0.0206209553594192	-0.0207376870811996	0.0218275321366342	0.0287164583532758	0.0229456415109714	-0.0471833535979462	0.0142827225203132	-0.0291862442416937	0.0235868295978464	-0.122194428467608	0.0109886748621677
cg01109337	-0.0107769572772954	0.00783439829337738	0.0224427441664061	-0.0168872440295813	0.0472883259988957	-0.0482674001939011	-0.0143590030270304	0.0168148304712676	0.0708963774058362	-0.139680874992433	0.0138831702201851
cg18208742	0.0137652660948817	-0.00672671702290755	0.0238808701804243	0.0471866049326915	0.010068475384506	-0.0322068084000501	-0.0102783688294198	-0.00909810422810082	0.0128469533379156	-0.135973829099914	0.0114593429750207
cg05191217	0.0557709605370899	0.00152387423115418	0.0310889048529247	0.0285912087740321	0.0165160091793055	-0.0491944638595614	-0.0262058906669668	0.00175272994715495	0.0183463962403785	-0.174450863037478	0.0166527333262338
cg10600889	-0.0728434752425046	0.0691583301580817	0.050639574667728	-0.034627422044856	0.0211682299825506	-0.0862176671879491	-0.0797364029751355	-0.0148509163111669	0.0755891920316809	-0.127117776810253	0.0306047365562396
cg11924019	-0.0886882655962866	0.00800405716202408	0.0541469644331954	0.0484174943713579	0.00715333532609859	-0.0451918868993364	-0.00558726200273808	-0.0162844934972042	-0.0181324748205448	-0.136500009438566	0.0271004847739166
cg25875537	-0.0193902860924266	-0.010890353494407	0.00732391392733669	0.0488804482723062	0.0261515662835966	-0.0678758044938429	0.017862641780539	-0.0716193999230229	-0.000349993923300709	-0.150926382856727	0.0157076751455044
cg03400060	0.256476521766906	-0.0194224070010334	0.0262858764226168	0.0344946153750224	0.0448714289051679	-0.118418764425488	-0.0328417780722306	-0.0201561312555652	0.0276821644064626	-0.262628181143528	0.00807654457475928
cg20547777	0.0471192624891117	-0.0200088781008835	0.0341271531647831	0.036982840432429	0.0406750522626489	-0.175090158125921	0.0142330352419028	-0.00649645246389471	-0.0103888795042146	-0.160664323867887	0.0174566995161611
cg17811845	-0.173318125859544	-0.00822403164790042	0.0869139768230774	0.0856832750193802	0.0476516074507936	-0.0852346841388912	-0.0523375869353415	0.00166781269588076	0.0473977471899107	-0.20824007485864	0.0245683801898664
cg13703912	0.0601524639268341	0.0565249485065992	0.0402331001705148	-0.0355236295918617	0.0464424487842963	-0.0521673988692031	-0.0843311704843044	0.0340535917427447	-0.0269541865085047	-0.171924790081741	0.0430504600575583
cg14968482	0.0267411934637288	0.0058786699128596	0.0321426786297672	0.0303855827463701	0.0225269323374693	-0.0208666992965498	-0.0174808732035832	0.0160618324997442	0.0107867597371946	-0.154069128567101	0.0144190208335609
cg12996100	-0.134453538135209	0.03262585451669	-0.0103047388810834	0.0549059054128303	0.0491687981745673	-0.120220044698049	0.0306786939333488	-0.0341746863380304	0.0927126666917997	-0.115576268913426	0.0129119879543352
cg24362796	-0.0128326351486281	0.00282017127126345	0.040404291330226	-0.00990555795643085	-0.010283626454753	-0.021074118393579	-0.00464203785163133	0.093190223887984	-0.000516605758068978	-0.0101346888646748	-0.00396045009606655
cg09011891	-0.00917953050077577	-0.023544675624733	0.0534011708221128	0.0334956997798262	0.0416217174982155	-0.119565966123242	0.00733315096546471	-0.00483492378388214	0.0201998616002931	-0.179435451417533	0.0298215140766492
cg13540341	0.0215603427454361	0.022046457614419	0.0187682102524289	0.0129337667952793	0.0195716301742744	-0.0470361666552675	-0.0264231139320109	-0.00693699273986703	0.0108889993497765	-0.109630400450303	0.0196536799168739
cg13451356	0.111347270526319	-0.0536645687132086	0.0464508150265846	0.0547143881416504	0.0525983087435111	-0.112598892757522	0.0106030604414165	-0.0132664111127103	-0.0190526607599328	-0.255095610618396	0.0200262424532073
cg02924487	-0.0223835186576339	-0.0125263677591079	0.0208865999149567	0.0354443255610062	0.0226456938710125	-0.0489263578499216	-0.00157507255221979	-0.00496713752129808	0.00949194953740864	-0.123288380218806	0.0162704709623424
cg08246800	0.0271904234268234	-0.00553852523406168	0.0452247435302907	0.0431118152145941	0.0214717707863549	-0.0785728518289742	-0.0052081328140106	-0.00699633804671306	0.0246811764318867	-0.214978989785732	0.0252814514870148
cg03951833	0.0231971904325516	0.00757695284997151	0.0213056674625075	0.059337647139549	0.0856681213107275	-0.0608277811934902	-0.0114557440673527	-0.0323550718259666	0.0396255971593686	-0.205307328208071	0.0203067614322726
cg15865827	-0.0061165024303338	0.0761386007751884	0.0456770417832294	0.0736211352085921	0.0718962995146734	-0.0801756434984607	-0.0976213248904316	0.0234714297588658	0.021414779158218	-0.199777890591639	0.0180800897336395
cg13641043	-0.00171692993779361	-0.0343377185555848	-4.9089022726082e-05	0.00967488006999445	0.110267996419367	-0.148044012698717	-0.0183713797457841	0.0290319761022871	0.160692499115966	-0.182453760742149	0.00924610818676555
cg27260867	0.00424131508325296	0.0294478695931002	-0.0602190214766393	0.0434187811434423	0.0154680804852037	-0.0624517801933769	-0.0386864606407701	0.050853754528289	0.144285797734782	-0.112507059729426	0.0156577097001607
cg07747661	-0.0278699766536319	0.0336073386405447	0.00855940065182582	0.0228695185160042	0.0457088625074496	-0.0748626421345239	-0.022285205304446	0.0218065647835281	0.0481156326090992	-0.157498187697352	0.0168947104795063
cg03610228	0.018671924650124	0.0294421247162861	-0.000192966328071132	0.0253497027109953	0.0588072691414966	-0.126149354907218	-0.0239504973196611	0.0294016647555196	0.087117986018388	-0.116904001318182	-0.00650904746735143
cg20451680	0.0688743617215995	0.0162043232908665	0.0167198821738562	0.0180490250973913	0.0143154851619145	-0.0595875709620993	-0.00863698653804074	0.011047445888722	-0.00885220787226801	-0.103679026188861	-0.00360524039198647
cg07477034	0.0391904005063674	-0.0101145233530599	0.0440231476793363	0.0501927308464938	-0.015725441918094	-0.0959418040768992	-0.0473065256378266	-0.0217123565029094	0.11030058195455	-0.164113043900927	0.013149440087847
cg23182880	-0.00521544762344446	0.000247157310716473	0.0276792579391759	0.0407415834388283	-0.0308864126665742	-0.0700230155711465	-0.00333285905804139	-0.000638195299966528	-0.00775853438328479	-0.158990247221947	0.0214793443698181
cg11324650	0.0602262345700274	-0.05282847039282	0.0496025111286761	0.0761991596079997	0.0297606180962222	-0.196069903070102	-0.0859780906006961	-0.0482439413488243	0.168355078267444	-0.216375984375516	0.0295935753452559
cg05090351	-0.00124004998202873	0.0311018737632298	0.0411458860548232	0.0142151107865697	0.106106032497259	-0.150579301819556	-0.061442104768614	-0.0244043667814723	0.0483219126650605	-0.177512053745601	0.039544597459058
cg20071624	0.00179848004969792	-0.000379707008159562	-0.00384342037736841	0.00995659019091046	-0.0143801849846418	-0.0371748031997633	-0.0028323863719803	-0.0194022065007644	-0.00373573669596833	-0.0192482315144837	0.00493909468161357
cg15883853	-0.0297025682572288	0.0196257927733934	0.0634528703759998	0.0400014574128071	0.0189229092178854	-0.0237388963657116	-0.0948868200457008	-0.0215311773074014	0.0374493021686157	-0.173551043819619	0.0252659964428213
cg19948393	-0.0870760670363526	-0.0158720418382081	0.0204392422033381	0.0223285951653271	0.0560966335392762	-0.0849664291257582	0.0446346262285361	-0.00451569503766543	0.0361597476858474	-0.15515692575538	0.017358431753118
cg06846259	-0.00511192262701121	0.00841842107201186	0.0402849831145385	0.0612471679914337	0.0677577997607783	-0.0990129149094284	-0.185498884761407	0.0434930829157043	0.0974830296313262	-0.177451697346444	0.00938291530677665
cg24608087	-0.0390106811036577	-0.0106075548563839	-0.00520780127331504	0.0460278162772656	0.00146876208591557	-0.0629893233129089	0.0205210325447784	-0.0257348280143031	0.0395254186058628	-0.170505231930025	0.0074570751328265
cg10364115	0.0144070490603219	0.0120339555933628	0.000849850332236031	0.0165109601868141	0.00812301689005085	-0.059156086792686	-0.0246052434086352	-0.0678521114957765	0.108382246530631	-0.0492760528212929	0.00541990920111996
cg15860114	-0.00628089825362011	0.0140654219785276	0.02181714919288	0.0873500010110016	-0.0630122986724671	-0.00632215800478087	-0.0346770441807786	0.0378667850521516	0.034591722777408	-0.0914667367122283	0.00223952899370142
cg21760990	-0.019979442240301	0.00250869202544692	0.0518795913653633	-0.0458355262294493	0.00323865407598056	-0.00383589115857585	-0.0472435870827172	0.0334647057862608	-0.0243491495719152	-0.0954291463710882	0.0337255333570873
cg25438517	0.0225612051187196	0.0738040446643109	-0.037513872399035	-0.0210490697598568	0.0313381377526354	-0.100296560103259	0.036098643868766	-0.0371625772161299	0.0358201401537563	-0.293643853094707	0.0676070293103042
cg05449607	0.00350418350837515	0.0207749332856425	0.0406343698609047	0.031460641295756	0.00453703237406477	-0.0485065997975269	-0.027684681441666	-0.0121077371280286	0.0268046842706335	-0.0613803454992658	0.00923912467302356
cg23579185	0.0754674590960983	-0.0238812201991919	-0.00874031555741983	-0.00243873969014118	0.0336101319777683	0.00414598271503	0.060705219704417	-0.0233540015453261	0.0182757779900762	-0.0998531669179734	0.016395772521256
cg12854815	0.046592832621416	-0.0190866336072834	-0.00198049361386932	-0.0126756778154319	0.0172090667320306	-0.0701384692233385	-0.0310097843930705	0.0593012358455815	0.0172134681952692	-0.105132996018844	0.0267592024360512
cg06637774	0.0664220307011383	-0.00835269011309976	0.0382047337749528	0.0371035166648529	0.0474604858967226	-0.0781962854721873	0.0209635417213963	-0.00474545893134205	-0.00617785816178967	-0.143151009200096	0.0164495501535704
cg24231558	-0.219069815482293	-0.061302323603796	0.0961099367892362	0.00757087286282848	0.0223038592749	-0.098650785473435	-0.0372493684577675	0.115498725494613	0.0795095221864961	-0.135118394587166	0.0471968351567342
cg14677130	0.0569616902530126	0.0236926506966266	0.0731466296238686	0.0135679339838294	0.0517252854319479	-0.0316239464461995	-0.122107175779985	0.00187378871343272	0.053155546208387	-0.323185396827329	0.0261779440292178
cg08401657	-0.0324494465380361	0.0683492223956834	-0.0808491438041792	0.0772174879947815	0.0504414682221133	-0.149835480310416	0.0324009501056098	-0.0343604478214525	0.0926956386675097	-0.223901925985757	0.0284066177103704
cg24268343	0.0200419134127291	-0.00261747273215901	0.0416162116272626	0.0607121183435113	0.0227956102167255	-0.112972555508828	-0.00671048213707132	-0.0099919244349007	0.047609639662544	-0.229289704566707	0.0144286944849025
cg22199969	-0.051147096660458	0.0183920416057468	-0.0127333876150078	0.0587434625739927	0.0868146469017665	-0.12263346252705	-0.0150762808514804	0.0675949654277167	0.124161969126007	-0.135523208693327	0.021576008107589
cg23800435	0.0389750906707891	-0.00703173670432497	0.0349184999065283	0.025857535173706	0.0431487481145652	-0.168440380085324	0.0156870396979614	0.0144303639713869	0.0619071453170415	-0.121325120052557	0.0209839618441642
cg05113697	0.0179378418420873	-0.0111866260617822	0.0187850240355992	0.0402665960028617	0.0366024042134402	-0.0925843015840208	-0.0235942232014459	-0.0165773319491123	0.0862298116928551	-0.187171255599234	0.00599037181252408
cg12912758	-0.0139572963685222	-0.0113456897387212	0.0371866178356569	0.0954695980033432	0.0291219751340884	-0.0484840708404422	-0.00243762158404704	-0.00422666113295881	0.0320439105496475	-0.251600267871972	0.0275551511118215
cg23683010	0.0370047255296948	-0.0116847502507402	0.0456794423328465	0.0294328691640386	0.0273321729500575	-0.0693981895385824	-0.0414838370251269	0.0281492354661812	0.0456305259161087	-0.270055657377556	0.0474708439597088
cg22896075	0.0338060643198678	0.00234472362103382	0.0438094018254085	0.019308279723672	-0.0176416731570227	-0.0187539015154414	-0.0035386875209892	0.00584658115712566	0.00695687778948214	-0.15328415726482	0.0100819639558304
cg09517075	-0.0416750607094646	0.0269197613721581	0.0608594913616444	0.0359963408952197	0.0639227282560787	-0.0548301633092715	-0.0229311983498619	0.00016324828689509	0.0587742039688649	-0.284119059678094	0.0115407037907882
cg09593454	0.0446030055842734	-0.00238218541720879	0.0429245061078239	0.0328091043461193	0.0410098210495416	-0.100593525184239	-0.0417092649978162	-0.0141571482505064	0.00816021949820742	-0.161154073330556	0.0224868207163417
cg20569839	0.00214826948856079	0.00142735573740877	0.00596948805488971	-0.00422914384036357	-0.00632568250400561	-0.0176203500365765	-0.0116362614873628	-0.00511646038846379	0.00187131658457254	-0.0230993883921712	0.00921483857044276
cg06159404	-0.00254674569807656	0.013491084037229	0.00122658189038896	-0.00201588870816911	0.0967299562790469	-0.060622829119583	-0.0344445046428329	0.0591325121037292	0.132401414701265	-0.153934777242811	-0.028027655903701
cg18621852	0.0312358608446404	0.000376802948473851	0.0387777321197535	0.0254765324518534	0.0248764801893723	-0.0545595834678514	-0.0139562850256161	0.00922458634301123	0.0228655821495579	-0.210874156750005	0.0178028552176679
cg03080147	0.0415573453378479	0.01863669093399	-0.00184552937989974	0.0300409731081958	0.0637571128870137	-0.0733237521905662	0.0306361291410896	-0.0509694352284979	0.0428537909596729	-0.197603490399969	0.00732862908875696
cg07142010	-0.0208024719137208	-0.0138904017765629	0.0529459255758852	0.0423354648869212	0.0583689949332861	-0.103647102978132	0.0280243880186647	-0.0098819216648108	0.0183767757533846	-0.176261974617674	0.0151725994436192
cg20733077	0.0503136755804518	0.038862396506659	0.0265401031781185	-0.0048409909107612	0.0490206830758651	-0.115757005231232	-0.148496039237201	0.104831062085168	0.022133329559742	-0.153209469697354	0.0319263000242876
cg04807108	0.0888711760047543	-0.0392605726369949	0.10635915066003	0.0704618247614437	0.0538849170504748	-0.112058139009548	0.0339613951532827	-0.0332204730076237	-0.0313306647605718	-0.229674035459823	0.0043926539553779
cg08461752	0.00404653980435847	-0.0374318223965709	0.0148872455266065	0.0956921822643995	0.0322102130723883	-0.209280808247452	0.0679353761578474	-0.0760727128023647	0.0807558917756875	-0.321604171696175	0.0245551090807985
cg05361406	-0.028939482388285	-0.0080083007024139	0.00495707825912061	0.00116635492052083	0.0470685259495326	0.000769705624782658	0.00615517804578577	0.00177009511787913	-0.00123846359060369	-0.0839505576829428	0.0290498041938982
cg08837626	-0.120433695056487	0.0658540770066842	0.0525979911899472	0.0289240680498597	0.0398519177190154	-0.105121944161292	-0.0550453090663069	0.0445215632911846	0.0547642545660895	-0.232774678753848	0.0327560735209623
cg25918821	-0.0170052872120903	0.00771858334713566	0.0322785105704457	0.0485436095353822	0.0208087198461478	-0.0723439642693423	-0.00887874477733342	-0.0307768389171254	0.020861649992371	-0.182277481787573	0.0203651426658528
cg23091159	0.0533822964931971	0.00532048998239146	0.000234091889649205	0.00528015227480623	0.00929815421947389	-0.0770466757126578	0.0394586073696324	-0.0114547618792005	0.0575163706301611	-0.0861404509292008	4.21711152708518e-06
cg21051964	-0.0209063665253654	-0.0531553347402812	-0.00609807114406396	0.0247810735997045	0.0790586550909585	-0.0397661292515647	0.0241937443821868	-0.0899293877604755	-0.0526126017101471	-0.143783554350173	-0.00451145737473847
cg02299497	-0.0729162093623187	-0.0306400034545185	0.069382018412673	0.0207446654821092	0.076738891599872	-0.169797168795478	-0.0864365253432985	0.0585153702820019	0.0882555463738769	-0.164967501614069	0.053525576907314
cg15344726	0.0609796104453142	0.0080217684177578	0.0518277551740652	-0.0245968327554121	0.0308602584209899	-0.0239404419541241	-0.00539790356111394	0.0345582092681565	0.00757573519961562	-0.180231578585737	0.00644647493825933
cg24829409	-0.00954436998507311	-0.020156158703706	0.0525544575053074	0.0225304539190406	0.055412559795377	-0.0361021009730134	-0.0284256965332338	0.0737119386056217	0.130418118556671	-0.167424130714941	-0.0171573443108259
cg06809326	0.0393592010171557	0.0301050124523074	0.0596544963508569	-0.0316591723529054	0.0534148814668143	-0.104799954183101	-0.00126790683316458	0.0500837315515107	-0.0359354977373483	-0.131155987939437	0.0387792220776186
cg17376609	0.120059195891209	-0.0126736479804849	-0.107611871205771	0.0230676425499468	-0.0642596407215904	-0.0150779778259528	0.0401643492697109	-0.0605267707653112	0.0613861263030311	-0.0123037385062297	-0.0105764437928885
cg00474218	0.00813717362237766	-0.0054216725250416	0.023467873538803	0.0360991017433125	0.0315497845116246	-0.0849533459879294	-0.00188268730446162	-0.00367044349798003	0.0180208849845371	-0.139972068925942	0.0188639173410158
cg13446689	-0.0659367098921446	0.0571815949602243	0.0515546098299104	0.0129947154112371	0.0272517479387098	-0.097328605434677	-0.0194091948163414	-0.0779130568801029	0.0898464089322446	-0.0493333277662706	0.0196091637717799
cg10654546	0.0133076233991398	0.0238276580391695	0.0420591075384865	0.0262895618395281	0.0319836153844399	-0.0707628020546517	0.00460584234167921	0.01445681822686	0.0232470807937843	-0.132743483087744	0.0131458885023827
cg04561804	0.0212691079355871	0.0258143429335891	0.118902788580699	0.0293469802356618	0.0635917378963379	-0.160790945610428	-0.0167718665937598	0.0135128917788558	0.0394148766513054	-0.387412860905679	0.0557674019719975
cg04518186	0.00485703135687646	-0.0692440422548711	0.0715323372114098	0.0392023442917259	0.0835555948105354	-0.0732834479410468	-0.0812266576817744	0.0138076960285695	0.0661943813168191	-0.194425621685799	-0.0176488593408041
cg12649455	0.0278709717540959	0.0175739902052267	0.0162897099668641	0.00610771789444225	0.00956954048440038	-0.0362972047636369	-0.00834357506671788	-0.0202278137539857	0.0452270874820747	-0.0511155011763725	-0.0150480287310803
cg27111444	0.00566202491879011	-0.0569252730777079	0.0178966509859186	0.0454625724957239	0.0571705099209379	-0.0918926130965581	0.0292437839649266	-0.0283200220611541	-0.064844720040876	-0.240591570981977	0.0181182490538126
cg08217285	0.0344050341858765	0.0421725107402045	0.0967028955766285	0.0216171698804052	0.0266008451111353	-0.174754312254408	-0.05721010115769	-0.00500959331628259	0.0662140217439201	-0.224077025669932	0.0425375642100957
cg20515773	-0.043293673502722	0.0436468958206511	0.0725444548187801	0.0613262018225569	0.0464654541602024	-0.110475030493415	0.0143318580688871	-0.16047735522095	0.0250646530494795	-0.111320630221718	0.0144261895587444
cg24827726	-0.0342800280770911	-0.0420950765346356	0.044446389105706	0.0345166253833863	0.0173221172769037	-0.0652166922774032	0.0143069144779174	0.0287654203248586	0.0341056566618062	-0.190559122106308	0.0267852283361822
cg13717553	-0.00740357315466691	0.014132562531096	0.0163733671355765	0.0370804248774861	0.0328381319392655	-0.0579880640791822	0.00225712201058122	0.00729393459119443	0.0342778182982949	-0.108574095232419	-7.79930146529652e-05
cg16550453	0.0168218029862238	0.00856856219954897	0.0500733594281961	0.047429457389513	0.0328872777694589	-0.0888164070278284	-0.0204434903851212	0.00375836671763593	0.0272737299771447	-0.215963200582674	0.0221103456087923
cg13356540	0.0116320744520743	0.0161039466051347	0.030404903743414	0.0680822448178479	0.0151314766465209	-0.0602141184922388	-0.0117730333360201	-0.017253199423626	0.00355018917987735	-0.216708548414491	0.0238343158792798
cg21577836	0.000285540898205918	-0.0227770059041083	0.0140244551465551	0.0504259441391388	0.00947783832489774	-0.0768063717539657	0.00937808080938246	-0.0188190462314217	-0.0549760463823432	-0.0857120636864922	0.0220705144955286
cg27246571	-0.00107368334531852	-0.011629654778838	0.0217102798508889	-0.0414912458301609	0.00764401269248067	0.00824225029683972	-0.0203980257453237	0.0206855847678503	-0.0615209934808277	0.0268345459404404	0.00667856813786393
cg04625615	0.00595422864703935	-0.0321736494007207	0.00521396016588526	0.0429744457471002	0.0393966289850011	-0.100492855026334	0.03980321129579	-0.108160831270555	0.0089071635128826	-0.231741116360085	0.027264009508885
cg03679504	0.0508592352790488	-0.0028656513405759	0.0404649250013012	0.0762266041144779	0.0426864415026135	-0.129716547017367	-0.0082624603366985	-0.0153525083969191	-0.0181288986945475	-0.296442675856384	0.0344614751446824
cg15070513	-0.0513831930421876	-0.0188960946983697	0.00272433457709047	0.0524987168862282	0.00561879205425919	-0.0422172769648533	0.00866033897620775	0.0257040275973073	0.0206355875589789	-0.144104679366224	0.0216945947305021
cg00039463	0.0267097622752022	0.00614533756427695	0.0427390540861183	0.0457312350730224	0.0325979571022018	-0.125961705168729	-0.0520151480094721	0.00918453248518092	0.0920103413746218	-0.1974175423234	0.0220048253961978
cg20137746	-0.0791478810484204	0.063859452836825	0.0474656519062464	-0.0114948426277139	0.0824253249444536	-0.0725404376087888	-0.00520659467623291	0.034636786899349	0.0532921063761821	-0.177104336660683	0.00230781551398202
cg14924160	0.101394925127536	0.0310952054931396	0.0348611673184352	-0.0386464595909155	0.0132984914842208	-0.0927194046011854	-0.0392182406490648	0.0143567431279522	0.0237245501272651	-0.140512721314505	0.0271583115012577
cg26863172	0.0401712010147332	-0.0259795419391781	-0.0134891090141712	0.0548679824798697	0.0911388039855819	-0.218001575304344	0.00531078558176742	-0.0601768247522472	0.0516465739154657	-0.358433722599956	0.0404055598331322
cg09173348	0.0119987369285393	0.0462147434378606	0.0364958233682513	0.0824701207642323	0.050194327190438	-0.151061033800798	0.0136788364299023	-0.0427562683405511	0.114661034008701	-0.14927482565471	-0.0139513516510299
cg04865929	0.0273374181494405	-0.00286891084025084	0.0210595288280797	0.0303838649582075	0.0413242324932172	-0.156145832941741	0.0295713796414332	-0.0313542177297733	0.00956675816666461	-0.219015163168801	0.0156194272007278
cg03352173	-0.0478056430722551	0.0579085641913793	0.135143156715352	0.0762796338220774	0.0431939835713149	-0.169381173142135	-0.0526259241816081	-0.0360559891875047	0.00804731872328576	-0.246710169299969	0.0510529484852822
cg17351974	0.00615959405060786	-0.0100443160515053	0.0377655334896601	0.0140165603365706	0.00285809630204437	-0.102538355069723	-0.0772117504798082	0.024256615863796	0.0349676299949635	-0.141390357120012	0.0229373118740094
cg11898431	0.0403624328952618	0.0142384305537221	0.0225433050042614	0.0518490899903429	-0.0183870718082806	-0.180118047660022	-0.0135795493577876	0.016295294013699	0.0514437026343011	-0.169082472777952	0.0293699198194266
cg17969123	0.00948329263354062	-0.0281049299950716	0.040729575339719	0.0373588916253288	0.0194227352753859	-0.0275028699938617	-0.000969571632483089	-0.0193149957429271	0.0247967404328809	-0.14624438026363	0.0088478493329836
cg19940077	0.0270730440178689	0.00970861761777438	0.0381602967230776	0.0606276397985561	0.0553695407794637	-0.152797056148736	0.00277468471675007	-0.0840664434221872	0.057850240378742	-0.309339416740261	0.0250256957257898
cg17806162	0.0172049084671039	-0.0385049331500846	0.030060090268113	0.0542777143725393	0.018687643159414	-0.0439750269900734	0.0281620375464725	-0.00113636937987642	0.0143813289992235	-0.101493289396797	0.0109828695937586
cg13238680	0.0334401226016541	0.0135077879547955	0.0327243623998104	0.0468258010072893	0.0509820396633456	-0.0749482696770477	-0.0466254632401537	-0.00522908916616052	0.0728322912991578	-0.163845743737715	-0.0173160360993342
cg15398400	-0.0420281096050521	0.0416975116927951	0.0157851451038846	0.0519469103694641	0.0690716657076053	-0.0798620411547747	0.0231659850315932	-0.0495503923861907	0.0273850602985691	-0.17847103103061	0.00646405020603507
cg10621809	-0.016293602279492	-0.0116903500474737	0.0022184105944032	0.0357943385896675	0.0705512534153404	-0.132367783730499	0.0600941810760056	-0.0315532375854197	0.016009848805885	-0.216411129747489	0.0196205674215389
cg00082939	0.0214700089482144	-0.105384283473681	0.0239416018681477	0.0796042843982849	0.0392853726442403	-0.200069488277419	0.048494186217802	-0.196906210953541	0.0676607490570263	-0.202732268455964	0.0147127759446258
cg09305883	0.00394230999719862	-0.020237177322275	0.0690044074258302	0.0197378166145868	-0.025972546468394	-0.0444729091976311	0.0280976187968063	0.000451108973587804	0.00637978854510626	-0.0446291533765305	-0.00653532998757838
cg22904096	-0.0111427768939588	-0.0500972578181475	0.00881275195886939	0.0550090131088822	-0.00320050935242405	-0.0143143679769728	0.00830824841257372	-0.0421696665042664	-0.0675309760865162	-0.0256952686556021	0.00841882051964805
cg04100190	0.0338658235946904	-0.0339632628603163	0.00969245700077065	0.0451219133187356	0.0119016548201328	-0.0989694733811543	0.0354381281502353	-0.0130259084637083	0.00203777961232979	-0.187309022300512	0.0066473895705208
cg25464265	0.0137639474108136	-0.0745920559681073	0.0346226371411249	0.0836821809263375	0.00773828746456339	-0.107622156623771	0.0129586925954021	-0.0969552531692726	0.0677016260783798	-0.188757857596734	0.0265702029282234
cg25556579	0.116238236432028	0.0141723356887343	-0.0636827796920763	-0.00114840295803275	0.0449807569342322	-0.0595417342401773	-0.00359392821193866	0.0114659597850492	0.0427155555752021	-0.088103257504129	0.00723986440957548
cg07600533	0.062143651604966	-0.110192075965899	0.028150377822315	0.099099493909161	0.0241057153330775	-0.276907995655624	0.0596666553306614	0.0388624062111131	0.087203671869319	-0.386850971254739	0.0106647084153778
cg22588640	0.0175581336999205	-0.00898895679851209	0.0427959687454463	-0.0165726502470407	0.0207961539091128	-0.0815895865822445	0.0181900448120578	0.01255748168353	-0.0137730082752864	-0.11989473112298	0.0220819068839671
cg13016619	0.0164902844865194	0.0141359662089758	0.0335529532294127	0.0421139519811108	0.0141398350080612	-0.0133077449945972	-0.0120773463859221	-0.00226630031656027	0.0251641326348653	-0.198010617156563	0.0117246758889878
cg18414021	0.0433041650636189	0.0117185550935037	0.0293743565734072	0.0190202412567458	0.000840067077767339	-0.0799791290318687	-0.00258050814864814	-0.0715082101247137	0.0321588890830784	-0.135014173608754	-0.00497595450928896
cg02169289	0.0379234000283708	0.0103568871911189	0.0291542452837869	0.0282758957779153	0.0137370371537743	-0.070137410165282	-0.0214613843103743	-0.0679577545376265	0.0448921549292609	-0.197402855369546	0.0064632186570358
cg26063721	-0.3604127389408	0.00662451760640885	0.135874418679458	-0.00319236084994328	0.093059761943843	-0.086106369100476	-0.0862723847785006	0.0186504789531595	0.0401261447405619	-0.0777667508225808	-0.000149533259378884
cg08260052	-0.0144895187006419	0.0179313594742377	-0.0170504755973338	0.038666906996705	0.046626845094143	-0.0835002589598966	-0.0252222410934306	0.0141054749601991	0.00360437500215059	-0.134821780331893	0.0333700103342084
cg04850999	0.111889941459279	-0.0458876585570892	-0.00804203600397686	0.0562501938533218	0.0188780781153962	-0.250524525384986	-0.00652879771321703	0.0403947413387806	0.152026674712081	-0.237445297821604	0.0392353048234973
cg08283130	0.0963001645287658	-0.114078519610328	0.155415333707961	0.018185210672959	-0.0128650266578131	-0.117918730075535	-0.0315156867054911	0.0137661527315456	-0.310000398863862	0.0549910831724074	0.06187350922179
cg26266427	-0.0841390596167214	0.0394431787124309	-0.0142955069230542	0.0283496067950324	0.182069345832854	-0.0694608275748762	-0.0229929735795278	0.109361134550348	0.012996211305815	-0.13262701084018	0.00134911387849729
cg15015639	-0.0174397410488444	0.00249087066636521	0.00541177946166424	0.0727766382571081	0.0443355830982413	-0.0919472656671039	0.0824974544516946	-0.0909695020659106	-0.00321275054449758	-0.195742355379726	0.000695339475462757
cg11316386	-0.0277753103344814	-0.0102557569221909	0.0470933269649323	0.0381465489856059	0.0149935348066221	-0.0727869414780356	-0.00307158207594668	-0.0225877865329452	0.0114312273384336	-0.158300400083464	0.0291163436031528
cg25926515	-0.019860298223204	-0.0517127044720296	0.0296581685338838	0.0537832476400458	0.0156024348377817	-0.144438940264082	0.066245351575277	-0.0555343959646767	0.0866299705664609	-0.178584062020674	0.0145782588965624
cg04190888	0.0279106826537182	0.0101560227125068	0.0216387461279353	-0.0111082074490776	0.0142511041564136	-0.0255707546969808	-0.0178240222097539	0.00871091270595516	0.00728688178913138	-0.137722352519482	0.0154441664210818
cg09997546	-0.0131612560222063	-0.0113577619480189	0.0593444241250426	0.0716606230612266	0.0174629316731944	-0.0737079415201193	0.00513651544429164	-0.0253697089887879	0.0627219905924211	-0.19585482919836	-0.00804033426999342
cg01401534	0.0334057461800845	-0.0110943943858991	0.0436285490246243	0.00380058723899789	0.0694421911979232	-0.0772689029715149	-0.0569589977768503	-0.0156907756307247	0.0478176630382528	-0.136142948625984	0.00585537459676534
cg02973961	-0.0398875651542396	-0.0487088845163135	0.108970608128309	0.0670692215201377	0.00213716991114532	-0.0479651612468065	-0.0123433003604484	0.0397086710160011	-0.00881251544228047	-0.11638084846162	-0.00459894219373761
cg06161375	0.00553013669445962	-0.0132540610848202	0.0194421855576082	0.0404014647226728	0.0365492897460293	-0.064994573367165	0.0149155170689008	-0.0338908306978903	-0.0353435549836534	-0.186975419450773	0.0184282394899728
cg03521737	0.00830438506544053	0.0104064689159668	0.0368940786352086	0.0491753247276684	0.00782968318160138	-0.0778282307386716	0.0139020915901743	-0.0497776786768833	-0.0122692922722235	-0.198564767454174	0.0181165858869399
cg26656672	-0.0276174619602674	0.0171685976111463	0.0161807327504904	0.0274100028964478	0.0296609816820191	-0.0399124577805969	-0.12132045533601	0.0419445287726657	0.0608658238314397	-0.210359473149963	0.0137212427586718
cg14711997	0.00879782939670938	-0.00366016074883902	0.0646494517603044	0.0728814241298379	0.0251344504717637	-0.120155392306513	-0.000464279114593952	0.0483741007973601	-0.0376008160029754	-0.245385216918093	0.0337949379608254
cg08217910	0.0408781605474145	-0.0376781409891787	0.0233366429687253	0.0500888262303091	0.0395440034184017	-0.130977005829063	0.00421835424466485	-0.0420590154205351	-0.00432493618085648	-0.167291218841697	0.0213499150927721
cg04177826	0.053809162309248	-0.0610709273897742	0.0321135843120346	0.0491022465902599	0.0123907954363898	-0.148608113910047	0.0624706417697652	0.0131826396271885	0.0519879201188905	-0.214673382590331	0.00391442191361079
cg12043145	0.0255635485206323	0.0151902082131017	0.0333425238950572	0.0612867621543267	0.017146175499332	-0.0520796356314007	-0.0238712195169728	-0.0105881787184802	0.0479984527620478	-0.333599586369028	0.027467829299632
cg00056066	0.0135710590677643	-0.0219437844678845	0.0254230969269285	0.0113111248537821	0.0478097824324692	-0.319603568596738	0.0772520017349606	0.141003612280634	0.037052047211313	-0.121743212136836	0.0320773361733437
cg12850379	-0.0812750108037718	-0.0289956838180723	0.0825106623040416	-0.0078635302596369	0.100711493212075	-0.115418689648642	-0.0703460653824002	0.0240321754493891	0.0458388092285139	-0.187718619601828	0.0329854167464012
cg05079544	0.026692006947593	0.0703194704266513	0.0768336028358024	-0.0384179751750217	0.0245075222914878	-0.104229940192034	-0.0732921810795744	-0.0157959756296888	-0.0292842779214924	-0.168017867252279	0.0403807071520493
cg18690729	0.0198501066078143	0.040641274470289	-0.0414302265524773	0.00857058853838991	0.0256639189293655	-0.0957978835022418	0.0273453104240929	-0.0385381298872413	0.0579946275930594	-0.156015928991765	0.0135324799761916
cg17908602	0.0368579728588361	0.0192053209513043	0.0632973150838741	0.0129931215677401	0.0248904526021271	-0.0706162301077598	-0.0530997319577717	0.0294590507745564	0.022578125531027	-0.154526802711534	0.00501327301480717
cg10098523	0.00320424250464195	-0.0487231931355766	0.0133040106311779	0.024097933782886	0.0276013102488342	-0.0336959372531854	0.0160953592657837	-0.00732094526458385	0.0108817654632949	-0.10478399321311	0.00670090364570465
cg21464565	0.0114780588031943	0.0148004619947424	-0.0129473293394372	0.00945103368649131	0.0185009635925388	-0.0243818143699191	-0.00329195264150192	-0.050381750004408	-0.00633332533198084	0.00496441972010087	0.00762871261424956
cg19228034	0.144275972837805	-0.0150691343766033	0.0542583915056913	0.0232089896227961	0.0300262718361382	-0.190821033146732	0.0277928482366498	-0.0175853393699152	-0.00775861262653232	-0.239302961271661	0.04597934624045
cg24025550	-0.0426975052690166	-0.0340918033573447	0.0581192816579	0.0605048309039621	0.109592725664346	-0.158408355237363	-0.0251812839118367	0.0161257685369422	0.0374102362108517	-0.194449891401049	0.0213660658361003
cg11693285	0.0347883331784926	-0.0352916070583671	-0.0211380716315301	0.022253984317106	0.0757835875811131	-0.0489606358798758	-0.0117092321242851	0.018173377281542	0.142492652345523	-0.0863107149305469	-0.00519002549167068
cg12582028	0.0365095417319316	-0.019637499323059	0.052475065434456	0.0197869727294498	0.0403278998878093	-0.0168682703138555	0.0145734457774782	-0.0176008003474361	-0.0431267322601229	-0.163250964997654	0.00701685137463507
cg16926213	0.142726503885338	-0.0283897299584176	0.0427364050361721	0.0230974302838906	0.0316709022500921	-0.183028256281153	-0.00624950268718499	-0.00203268407528433	0.0192330137097492	-0.218450777021839	0.0351619430872336
cg05189127	-0.00797753400735655	-0.0206631632167878	0.0544694340018835	0.0261938984977103	0.0367304078585652	-0.113546752034687	0.0677190263676691	-0.0767337233674329	0.0657566446784335	-0.243203687792371	0.0321908184092697
cg20149170	-0.00870872890668661	0.00409177655835086	-0.0282312892946494	0.0241094524402164	0.0299345932695959	-0.0452558368747214	0.0493626401367753	0.0192747296163195	-0.0130797356204417	-0.108427426938061	0.0113204830764615
cg22670819	0.0246692045839423	-0.00235141905992481	0.0366628994349276	0.000386791172343824	0.00869387194891616	-0.0769243804944756	-0.00824157269221438	-0.00286768819080943	0.0106982005180491	-0.1932726628218	0.0265617436501736
cg23105130	-0.0198179546883944	0.0130843179478905	0.063546570090233	0.0576628816978071	0.0221354291140072	-0.0560348372748539	0.0339679595219861	-0.031830594844972	0.00766134512974967	-0.189446691523383	0.0111700502965324
cg00701051	0.00512291303792236	-0.0289461597702003	0.0289980654380382	0.0694767728068314	0.053352308220461	-0.103375859405325	0.00680049674175608	-0.0452987533763523	0.116161346155529	-0.471463627145386	0.0216098171341298
cg05411132	-0.12921652259957	0.00799703138997923	0.0349565892974535	0.0121744712728192	0.0758211177061055	-0.0294021473478736	-0.0790381644532168	0.0345228350807649	0.106800140378941	-0.200847080496558	0.0149847568269112
cg22215678	-0.00576765368000756	-0.0269143320486562	0.0674390996139342	0.0515673382228363	0.0206113515125359	-0.0805224675037049	0.0240979973359604	-0.0107886156579336	0.0559494292546508	-0.291068271962615	0.0304392408444478
cg04289314	0.024451208813916	0.0219991495484899	0.0475648157039235	0.0150962396808587	0.0329930177954626	-0.0623360365598948	-0.0166332192144324	0.0184866914340531	0.0180231202847689	-0.160406324453605	0.00225722433087586
cg03014829	0.00748235406322129	-0.0267799845400274	0.0167887026865551	-0.0062706484684001	0.0729100306794594	-0.0456398154300912	0.0116862753362398	0.101295041249207	0.0533772824922661	-0.176276578466639	-0.00206711445602885
cg12101586	-0.122226071161386	0.0211232449227505	0.0833481741836371	0.0504717123326977	0.0361364349900094	-0.0452621571496668	0.0126930198819962	-0.0286418188331564	-0.0358857880221393	-0.182017690449897	0.0395047962554791
cg23146472	-0.0228728247138732	0.00762488867041124	0.0481282511187124	0.0580649682169117	0.0263258793000078	-0.0815712025681824	-0.0297719613375822	-0.0307905305981238	0.0102936825775041	-0.163795114170051	0.0154865244802982
cg18182216	0.0212561641917597	0.0133990273121855	0.0201729557018362	0.0268260976029029	-0.000843639344823569	-0.0725276157768693	-0.00521774995682246	-0.0176043474270234	0.104840029316419	-0.0650784454555455	0.000406474281070388
cg01287088	0.0431065939229386	-0.0231308299450592	0.0425899473275687	0.0244824708910293	0.0318076516452245	-0.120974468550097	-0.00603245489341613	-0.0482367714875748	-0.0561983065165619	-0.158248565603338	0.0249833946852255
cg23851167	0.0112808269053935	-0.0285870290260823	0.0258195745958834	0.0226732826194278	0.026205512150162	-0.0519293566404103	0.0155271462388525	-0.033365622779279	0.012400818102922	-0.142664853512813	0.00682728647710625
cg26915329	-0.0239446972820399	-0.000288890711043785	0.0160882293043474	0.0268111760434524	0.00198839917032923	-0.129516923092715	0.01316464222026	0.0110321192803914	0.0202942703007458	-0.0441989675370305	0.010530489827674
cg01345055	0.0909897901108528	-0.0282452783811924	0.0100900614047316	0.0288906782945082	0.0486968522558377	-0.0320802079661963	-0.0593111460630894	0.000562271178296676	0.0470897871301269	-0.138026369137398	0.00230562519016904
cg00070899	-0.112151587729245	-0.0166510109402122	0.0410094953040132	-0.00952500741681355	0.0411691113569756	-0.0737499869133184	0.0430531983434754	-0.00100803562163142	0.0138706615244327	-0.226376861590882	0.0282686550708086
cg02006647	0.0124151100372829	-0.0279957638565053	0.0393023746579606	-0.00976492674686973	0.0324753374976892	-0.0920045725707862	-0.0225238786602326	0.0249227479766794	-0.0372483913646919	-0.0348103237285097	0.0176693033706087
cg14016344	-0.0236834977172129	0.0544824003751517	0.0495491557700481	0.0567858600824286	0.0490685299532522	-0.173103822447574	0.0354557764777495	-0.0332941518174975	-0.0166266589322848	-0.128314109572002	0.0179348725751305
cg25267808	0.0100557608746235	0.0466993691915527	0.0305323986870775	-0.0356713307695021	-0.0144694258974237	-0.195707690358402	0.0216470741043056	0.0711271577916943	0.0226178271875366	-0.0438092215024865	0.0265168033748495
cg06174495	-0.0034599999772712	-0.0470906768188236	0.0525476151605439	0.0302962005846835	0.0271732912918284	-0.0912697609102605	-0.00107614248194416	-0.0162135230770607	0.0198507659329463	-0.217387651452375	0.0271469474531351
cg10036920	0.0539837846252986	-0.00500278467915718	0.0229638974994887	0.0326603916613441	0.0527646665291546	-0.0486664335947357	-0.0397794075988474	0.0412344532891437	0.10953104128578	-0.208284323801869	-0.0132459111516975
cg11166287	-0.0711808485919347	0.018312618080108	-0.00615076038760638	0.0402460967676686	0.0307793434370201	-0.055150336756115	0.0280246412601952	-0.0140438011304663	0.0744060417551715	-0.151644586259187	0.00464794200271387
cg08898775	0.0244454901371653	0.00482166366820548	0.0336783735049149	0.0384468104383255	0.0277188050357066	-0.0699066637077994	-0.00676128824932906	-0.00358855224465154	0.0157079463042994	-0.217368988471767	0.0261033866864437
cg13932501	0.0199364003738161	-0.0218019890401688	0.0229468081213373	-0.00354530995623255	-0.0274753978811033	-0.0155139522375208	0.0138117167194871	0.0142766702279618	-0.034127080790938	-0.0162480758152757	0.0196105622372883
cg00270878	0.0545916649269358	0.0435870739049622	0.0371752220550085	0.0472211933414629	0.0806227163710576	-0.152342881650529	0.0370113134381791	-0.0117156631287153	0.00889272997754608	-0.348204493204774	0.04416771444468
cg27532171	-0.016738749009176	0.00441806992510157	-0.0124019881447679	0.0641729177729291	0.0249864081293189	-0.0740354800618843	0.0356904673501334	-0.0455250991493653	0.0271234671577863	-0.18767669026669	0.00863010552617732
cg27277859	0.0304711576185038	-0.0373367526519051	0.0396820953183103	0.00785681697670756	0.0586248275805157	-0.0476594432512953	-0.0063711900419824	-0.0154251096144762	0.0439022996709963	-0.157215510683308	0.014622980798307
cg23272544	0.013422213810817	0.00908382427042288	0.0487764823633856	0.0378329052082266	0.021879635579047	-0.171620285727588	-0.0258194076473857	0.0141823356596419	0.061507145452791	-0.192103677869585	0.0310253917445007
cg01786973	0.0196038981869469	-0.0553717648950839	0.0428143575142912	0.0574892002119055	0.065434296484196	-0.128581439792281	0.0195354225342164	-0.000629092367806824	0.100089167202663	-0.205380947928417	-0.0128301286257058
cg21049501	0.00778650518038152	-0.122545468307444	0.0389025992880545	-0.117394243082286	0.0932351692222329	-0.0461768394001222	-0.0501634399620327	0.08984996612437	0.0276975179906627	0.0769249729124037	0.025053326912615
cg27283514	-0.0386263453609947	0.0129575351360491	0.0442009185179488	0.0417475303170321	0.0189686449365979	-0.182408867128111	0.00650793817321897	-0.0476689463671417	0.0278503645102813	-0.305912870766728	0.0382588564030492
cg03743678	0.0452373904182409	0.00411729111934176	0.0518256956437844	0.0541777382424197	0.022386952815586	-0.0470159678659016	-0.0191040743313397	-0.0123783280677077	0.0223682161008897	-0.27628726736459	0.0235707359704449
cg16288318	-0.044359649265147	0.0535608298011507	-0.0266184808982124	0.0232032729947025	0.0831501600981996	-0.079153682876553	-0.0531475542701368	0.0964011351472275	0.15581798373541	-0.167793187816275	0.0177800978143875
cg25122629	-0.106883894120121	-0.0270486528745469	0.0830573170223765	-0.0114453117193067	0.0720748032712096	-0.0760795634737868	-0.0330999534180191	0.0300284765118064	0.113435052523851	-0.16819322084205	0.0274685592604251
cg00771642	0.00960486296342198	-0.00450369053925957	0.0115079907437454	0.0333886137916632	0.0367268251676261	-0.0405093753396305	0.0033287259392263	0.0108843684973982	0.0758800435569892	-0.282020731813664	0.0271271701038133
cg06130322	0.0033149450168931	-0.0055060820809503	0.0557520208494436	0.000289109003648985	-0.0275634122828271	-0.0584060570198544	-0.0224120347926992	-0.00868345747656613	-0.018242846322089	-0.00177380983681088	0.000109661161702163
cg10612096	-0.0277291729911528	0.0430781751458712	0.0287742715373936	0.0230613278759847	0.0018814852381745	-0.00439164250599276	0.0356271458158386	-0.0129468529347574	0.00178370829853827	-0.153906764579194	-0.00708868512888224
cg00270625	0.0718011909697708	-0.0858224958496086	-0.0200350221001725	0.0312901032809094	0.0620824556778077	-0.0766888619873139	-0.0370987523853215	0.0523614345819904	0.0619789004498565	-0.171876686650132	0.0290830075096577
cg00931644	-0.0120756442140864	-0.0889647514781722	0.033779417520205	0.021092743091789	0.121762833458261	-0.320416043848146	0.0506918217304805	-0.0476752440152965	0.0289828206382158	-0.324189327253052	0.0526596139417625
cg12560020	0.0644196817548203	0.00703699941028056	0.00809115793888954	0.0442055907010857	0.0460818656774041	-0.174531383165553	0.0512537025646946	-0.0474114519300879	0.0740437359161298	-0.236856880665352	0.0287838153910938
cg17485681	-0.0044405010719439	-0.0355644856159515	-9.61501395550346e-05	0.0253183590537032	-0.0183233696821379	-0.107801824778061	0.025494167298304	-0.020881002499848	0.104422784062203	-0.0999175102450624	0.0133702267375824
cg25712005	0.0181019420054669	0.0555795614295927	0.104765677293641	0.0390686586754417	0.0924286583602461	-0.209826176270233	-0.0274506819489029	0.000945249255677839	0.0683878094569191	-0.225320129129426	0.0557869801422391
cg10243004	0.0460280471431366	-0.00791192659787234	0.0254423140054662	0.066423603704979	0.0233142624123	-0.0953392320079021	-0.0171192558609571	0.00322434027282773	0.0367997213473668	-0.309021908210729	0.024701723097699
cg10687107	-0.0119627446535697	-0.0413775985869595	0.0280365743605448	0.0802894408674278	0.114924906466432	-0.187198920344622	0.0613835401380823	0.0403717863273821	0.0313481488349344	-0.195141655409143	-0.00212280209143637
cg23009355	0.0822895257578665	-0.0157924658256033	0.0624783155839024	0.0631107405502773	0.038279696644715	-0.13752431352945	-0.0152705534190422	-0.0371732882795832	0.0363320200879481	-0.36231933670066	0.0360347728135333
cg15235893	0.0160230905481858	-0.0169517288325383	0.0298762717394196	0.0246119919861309	0.0312493912774343	-0.0930517036262896	-0.00724083478454156	-0.0401645834423072	0.0172541971926254	-0.144242034464746	0.0213461098129714
cg09817162	0.103687415479381	-0.0111499171264987	0.0565028597209077	0.0827774247205044	0.126574092934215	0.0196358443928692	-0.019465788192981	0.0174932209729686	-0.0911975999484719	-0.241612965628102	-0.020160356100347
cg04743883	0.0409919270181199	-0.0546485585240556	0.0214415041901074	0.0222616033306491	-0.018824648492458	-0.0183464856457937	0.0293272000580213	-0.0313285847894447	0.0215479849621352	-0.0477570358274884	-0.000592453815122177
cg26995224	-0.0138805594968634	-0.0428538763898163	0.00972146454667068	-0.0237722535578958	0.0529567192991352	-0.156688531970847	0.00887345226161737	0.0100940986888009	0.140709302170575	-0.126329084295354	0.0119373166456991
cg11821245	0.00720401581477425	-0.17014770533911	0.116994671047636	0.0956265700266663	0.101043897387116	-0.112886210621888	-0.0686958720293661	-0.0675413415852227	0.0536508093464539	-0.200633718858057	0.00985240096255069
cg10092257	0.0150904492633969	-0.00828532223531358	0.0340850649470332	0.0356383465641022	0.0547474970871402	-0.0819193647595057	0.0175990168726811	-0.000444749398483843	0.0596828613849351	-0.1843086029686	0.00412402186455993
cg02049405	-0.0372302918866723	0.0160529477919417	-0.00561304036424063	0.074263500887379	0.0732523502069916	-0.130475769494438	0.0921496528508332	-0.0956564132740319	-0.0229700568544557	-0.195281291905597	0.0316333427488959
cg01443946	0.000535095419065486	-0.0254691582940736	0.0594706940005247	0.00974822048895428	0.0136610058826126	-0.053072832534196	-0.00767353473871786	-0.00244904602254643	0.0154612629002316	-0.114449588042654	0.010490014033227
cg08586737	0.029517260434038	-0.009789053148788	0.0234383283810616	0.00630266134725818	0.0626106494584582	-0.0563410766010409	-0.0683296491465923	0.00937210339047659	0.0623745499672838	-0.111747420295158	0.0114542037581514
cg02451670	0.0285721140977647	-0.0135087360821632	0.0249266707031597	0.0110494263456021	-0.0165409242501001	-0.0035332740356212	-0.0117107770307026	-0.000349891531279806	-0.0548061848396184	-0.0142677050104717	0.018770126196869
cg00806138	0.00957183661898803	0.0130184765649338	0.00712837035087746	0.0635706848013991	0.0244302889499449	-0.129974047718902	0.00957716699419457	-0.057900767592311	0.0192854405749662	-0.223851380249057	0.0129726541507301
cg12043200	0.055992117438711	0.00273224133385039	0.0188748491392657	0.0486937134263292	0.0369712755476799	-0.134603826949449	-0.0229423367471274	-6.38866393878789e-05	0.0175956061924538	-0.252602986899679	0.012052113205098
cg23221504	-0.014825477997793	0.00160111253886048	-0.00571176424260527	-0.0168040746419842	-0.00660604211167601	0.0177961762145221	-0.012181353364201	-0.0077199053781955	-0.0122383949846437	0.00980620309315074	0.00858543332624049
cg03476791	0.0213147639610744	-0.040222714462207	0.0530653801346814	0.0570235175516598	0.0165715212786095	-0.0141148100858302	-0.016372427599724	-0.0249187170570886	0.0419489297635459	-0.227681464861997	0.00102947981492463
cg20358011	0.0597038764224002	-0.0209393221601391	0.00182846120851013	-0.0450966615417867	-0.0453300327932867	0.00671736391780477	-0.0220527514317279	-0.020740473790708	-0.0740870226611072	0.235407355846505	-0.00374602039412357
cg08260245	0.0502952428442637	-0.0739808908291322	0.00324531158416005	0.059121828263849	0.105733009494439	-0.0733084572142618	-0.0386418427512621	0.0377091057842227	0.0735882830332279	-0.192315440229943	0.00717825431862589
cg14473643	0.00813980002107885	0.0121325888580842	0.0226409528250168	0.00504466758743477	0.034847668048225	-0.082778510576788	0.0207110436230683	-0.0271419049887991	0.0487534989667345	-0.125169263601501	-0.00691010031443365
cg17623793	-0.0261526606026726	0.0270051737470098	0.0251786219250098	0.0184798164889181	0.0291398102120273	-0.0878464683680771	0.0117865824544982	0.034666557424122	0.00860127961166258	-0.155011046077548	0.0272206233063152
cg13329862	0.0340518285178402	0.00228521458033645	0.0272062428761529	0.0316777480282854	0.00401998313372124	-0.0426314049218632	-0.0123061590533864	-0.00572798502547488	0.0232685824153563	-0.192747813473112	0.0168738093153923
cg23042086	-0.030781159756665	-0.0429542201334104	0.0072763981349235	0.0298526084413148	0.050348169625745	-0.0574242276484738	0.00290034004384936	0.0065606265229436	0.0654824207024958	-0.216523246264633	0.0186609903744903
cg16787483	0.150406339622	-0.0113106498783698	-0.0944824686298665	0.014383440132742	-0.0697527025541086	-0.0168495273144375	0.0365650870547314	-0.0702972119508653	0.0841366421578005	-0.0328245132367127	0.000372642852136902
cg12444736	-0.0282452789437891	0.0203148388393453	0.0133416937661396	0.00625649940754352	0.0528356326359972	-0.0777072676173565	-0.00972729738734003	0.0260158060672625	0.0141231480793162	-0.13613742774984	0.0386376381882369
cg05516295	0.0500057059242665	-0.00368232278628711	0.0698940826869962	0.084576433210385	0.0399658356677329	-0.167326293428858	-0.0176927535149043	0.0103887591670421	0.0331752931206545	-0.389156144725912	0.0413465662320178
cg19579217	0.0331159837338165	0.00599550282408672	0.0555498481908754	0.0223651350198656	0.12274465528195	-0.101934978497665	-0.0921140798862163	0.0189972135163129	0.115218700548728	-0.249822434001559	0.0123288734044139
cg21855021	0.0228929678864397	0.0100480629825574	0.041076111433285	0.0559543602406255	0.0856397163402236	-0.169359507894962	-0.041570835330377	0.0929244119304912	-0.00753438008467945	-0.186135814173752	0.0355957824944678
cg22076474	0.0123315594314554	0.0132386876196887	0.000189384343958697	0.0098796585145101	0.0186554304756505	-0.0793984861634881	0.0139898679186058	-0.0085733822905577	0.016340089348937	0.000944976683077911	0.000291304677239172
cg12308391	-0.0125094174230608	0.0500473977841606	-0.0217039506273	0.0015418833740997	0.0251989076736184	-0.063592824669382	0.0285417203701248	0.0139597985771333	0.0369709578814056	-0.0835499089741155	0.00674107095013172
cg27274604	-0.0211219930134212	0.00402122963466205	0.00550550795016031	0.0186772763288564	0.0335728632297488	-0.0908423070532286	0.0353818043391781	-0.0146653993634117	0.010580262553806	-0.131182472772481	0.0239097441267078
cg12716639	0.0469999788885285	-0.00529057809473578	0.0586566289748983	0.0697310649289224	0.0223969033496351	-0.175208610114113	-0.00998812630284786	0.0190177198923608	0.0294867758485791	-0.257185328828613	0.0193092012750768
cg12244647	0.0134560396941243	-0.00467126424162187	-0.00666255486675714	0.00661039595296102	0.0253858458908867	-0.106962558236005	-0.0220983791632819	0.0252986803975797	0.0659170915355593	-0.13288576986967	0.00211739232155641
cg21023520	-0.0280848433510343	0.00621409307271145	0.0197181442770889	0.0346779762930043	0.0422805945496816	-0.0511653043794084	-0.0192858046484245	0.0258014196842202	0.0610042179631168	-0.182528798889279	0.0103492737086743
cg08883853	0.0131777057891988	-0.0847947018208183	0.0818808620264316	0.0532709885680645	-0.032847747795105	-0.0314634395847309	-0.0258627900352811	-0.0200520262575493	-0.0787452033014787	-0.21090464379371	0.0367885048195595
cg06662140	0.0364641654682971	0.025663690209886	0.0155896367382604	0.00863120327211211	0.0282777004211797	-0.0805713955620099	-0.0115850049394061	0.0262030848404763	0.0406003397693547	-0.128704815393691	0.00998169614920461
cg00318347	0.00896779429745674	0.018284689399625	0.0479718472733106	-0.00322346954819562	0.0469606781633405	-0.0949762177163442	0.0127307231767065	0.0169340995072764	0.104386757862025	-0.192626345349254	0.0258552979950807
cg08819022	-0.0512985086392871	-0.0082898672275009	-0.0120716311179233	0.0458406765428482	0.0574489247310996	-0.0700252178488971	0.0162058677217478	0.0298044056452619	0.120828688924331	-0.212227617440703	0.00898056299345583
cg27549208	-0.0269001405458455	0.0646812688839811	0.0519038848791154	-0.0277626640029133	0.00247894347252285	-0.0707675946438438	-0.155360854123308	0.0520078793298888	0.00951969621446572	0.0229972828514546	0.044998509143006
cg05595088	0.0222129250814322	-0.0415843226304911	0.0196947989679477	0.003212827484426	0.0363723078366528	0.0181048824921908	0.0210060625865156	0.0174864434206875	-0.0227236313808677	0.0221419061004326	-0.0191425246515568
cg20806180	-0.00835985533250091	0.0215869904570193	0.0494850564314436	0.0678488610424172	0.049423922533018	-0.200822848266548	-0.0154192508435993	-0.0236697263205794	0.0125925382201313	-0.175383517461262	0.0373538327175157
cg11669516	-0.0468656182690648	0.0745809584465461	0.133716669218553	0.112792198901111	0.0375723222264312	-0.217078377316323	0.0701999607226913	-0.0680341915191702	0.0534108099595644	-0.299756270047	0.00365736200891441
cg23405152	-0.00549152960384498	-0.0168462042390879	0.0205486129040697	-9.94462925932514e-05	0.0454829361697638	-0.0766474659016978	-0.0147650016707584	0.0284303878536684	0.0686338936935891	-0.08820224930946	-0.00041272244538529
cg06618047	0.0244882411323523	-0.0451197056520671	0.0353563149089686	-0.00828052178214119	0.0247172970775237	-0.0075515181547648	-0.00996765642790278	-0.000105104139012972	0.0626489367730775	-0.0916767874862188	0.0180867782682208
cg07033202	0.0270678147815686	-0.0187730344374638	0.0298516145258689	0.0550313255053442	0.0230052166752491	-0.0957813938565466	0.00408886565542805	-0.0180475955113348	0.0171563076544232	-0.150776335730083	0.0137215657965032
cg00253658	-0.0243922763539516	0.120009003099143	0.0620099814198114	0.0258415657423455	0.00212279253577565	-0.0587515761620643	-0.0127453312912737	-0.0324741106021816	-0.0349724009612854	-0.0484189829106121	0.00182751941405428
cg25426208	0.0605018421521785	-0.0164072184813739	-0.0198503211329062	-0.0338662008788759	0.0221681626749618	0.0093011997477055	-0.0146068526749655	0.00651077541969412	-0.0222019354348382	0.0119489627213993	-0.00878925785976033
cg26780138	0.00983482555610976	-0.000817795349454131	0.0523320749359659	0.0471948918440888	0.0174203851227821	-0.102656536012499	0.0010189902036319	0.0183761809398061	-0.0273431917039769	-0.064007202394783	0.00634683263039866
cg20272155	0.0344835248987641	0.00751089704128443	0.0491704643057339	0.0451912678492798	0.0439081351615887	-0.109992874063427	-0.0143475399171956	0.0493451022133473	0.00217966408857119	-0.15806154787857	0.0159082515625041
cg12720965	-0.0213941030095367	-0.0333656404987024	0.0213102377621571	0.0249538011438617	-0.00345462048373272	-0.0738188336718911	0.00550298802485096	0.00341942536888829	0.0025085451881738	-0.109808555146118	0.0203473761304911
cg04015962	-0.0110164070902556	-0.0129522840850288	0.0757203025641295	0.0596551734015223	0.0134285942833293	-0.225977398442587	0.0939386844358313	-0.17462600618021	-0.0607462551597879	-0.356329142893099	0.0725305074938152
cg08888203	0.0293819803555917	-0.00236073052237884	0.0441468534782007	0.0395877647370771	0.0209106785013272	-0.0435543685043744	-0.0164207250820403	0.00638864817820144	0.021120227562833	-0.230078836998019	0.0160437223780471
cg19696491	-0.000825399534385051	0.0255192808957161	0.0564096162600396	0.0137097940417376	0.0117725247617661	-0.110962433801898	0.0367088236500839	-0.0162077736402986	0.0702304148684811	-0.174402157479088	0.026291346630151
cg21735741	-0.212950593096566	-0.10006863458777	0.0304687609985682	-0.0740729406880337	0.0622479304090103	0.0200626194712073	-0.0388721946755788	0.0369775172846891	0.0320889212860569	-0.0653592490127013	0.0721453811356935
cg18947360	-0.00587254736381786	-0.0231946819437695	0.0301037942668336	0.0433692779427036	-0.0141911609149578	-0.0308305757235985	0.0286522492707856	0.00331240080204386	-0.00301496907391784	-0.114083632196155	0.0113356340376095
cg17397004	0.0296731059201682	-0.0112873654812645	0.0264483618172433	0.0282836570806224	0.0205387570474389	-0.0484036103525791	0.0131739710422156	-0.0533919237063176	0.0296161409908106	-0.167962116863412	0.0143084928966627
cg00806481	-0.0182092729736052	0.0173051349333701	0.0213540290765245	-0.0215520083624517	0.00712848016671176	-0.210670728124043	0.0564199638026089	0.0993326590031263	0.054149577099911	0.00167064395740854	0.00405619426677352
cg19666541	0.00360920683974562	0.0318883194523348	-0.00506913433949281	0.0267930003010073	-0.0260145126251669	-0.057600100169146	-0.00196652932407541	-0.00743228531586149	0.0570567933102627	-0.163583766927186	0.028486189897436
cg25801742	0.102495971389218	0.051812486176705	0.144104876412405	-0.00598024338806157	0.0235565789238104	-0.100100625615371	-0.00467926548277581	0.0680294784193445	-0.0291445559068717	-0.173951176936143	-0.026738738015999
cg00095526	-0.0264798900175691	0.0111062809458719	0.0347342106952083	0.0365953947023583	0.0318295952671525	-0.072691506621885	0.00927998812283213	-0.00185125521077606	0.0207858442038355	-0.17900065896748	0.0203396675960031
cg05606376	0.0316953030152937	0.0158799377779226	0.0527591271783031	0.0238427108302948	0.0404884889950709	-0.00464601958089823	-0.0769651672018578	-0.0147309264376627	0.0322812672790881	-0.24149223778502	0.0101126469998535
cg08284496	0.00506697325451786	-0.0313785185200421	0.0172877487778337	0.0466940976926779	0.0236498399991617	-0.0694707900904249	0.0424954311707909	-0.0279649467873725	-0.0155177401881853	-0.123786594576805	0.00786216940816974
cg08415998	0.00326719676042333	-0.00340090826974044	0.0265224347697085	-0.00876182103078654	0.0106115951615894	0.00238972073955449	-0.00448644964327064	-0.00978852214792209	0.0017066902673335	-0.0389143662421836	0.00184775457808909
cg26682922	0.0496987582287732	-0.00507284881247374	-0.0116420150580625	0.0168083860138928	0.0224636886083469	-0.0403753744861526	0.0139274825309874	-0.0497213787613651	0.0479558115529174	-0.117587637970581	0.00828916565389651
cg10608596	-0.0459852636642095	-0.00420345796933933	-0.0535779955916509	-0.0110518789966341	-0.00771976092299755	-0.0150024745373235	0.0659930459222816	0.0320175565937055	-0.0371093637680966	0.184100488268288	-0.0204704107481555
cg27248148	-0.0108618360120035	-0.014023264610068	0.0351971357012807	0.0171672779134103	0.00739446698926574	-0.0685826450116555	-0.00904752877566276	0.00294144382790171	-0.000319273733515327	-0.0387431835603772	0.00408411172944184
cg04392082	-0.0190167224730126	-0.0544706538916306	0.0621959316333833	0.0891162492357302	-0.0358259567660064	-0.13373709003849	0.00678032435866821	0.0159664642163821	0.00513206051351827	-0.0798759729584417	0.00112118321262942
cg20017761	0.000810038577675968	-0.0168091208412329	-0.0103503593784898	0.0670162202013434	0.0446358918139433	-0.063800426225199	-0.00771265600655836	0.0128686505575941	0.0509391070980539	-0.171522326063111	0.00480964729738739
cg06420834	-0.00224657510716722	-0.0251070116278855	0.0578173255340695	0.0821654165970138	0.0366995476196207	-0.147504367820853	0.0149867622538779	0.03467757375902	0.0337086016306308	-0.259864406389597	0.0284056529452059
cg20254361	-0.000131973134589527	-0.00083738974153285	0.0304394291661298	0.0103286932251808	0.0225290679474341	-0.0612133882964762	-0.00567911642903113	-0.00924470281988949	0.00240414333888596	-0.120183820975847	0.0194034654563209
cg27176129	-0.0373859779415643	0.0238687375498308	0.032743813776372	-0.0118384629532857	0.0852744516675795	-0.095557595369285	0.0201486001581132	-0.0151052686022753	0.0025741747601854	-0.167032231262223	0.00299613037180414
cg01706515	0.000145742977698168	-0.0125336827190467	0.063439088257881	0.0600007190965425	0.0333375982152085	-0.0463318636022277	-0.0354308359050402	0.0117478383759379	0.0479658439395234	-0.208066114067512	0.00589285510215429
cg17987384	0.00745745782285451	0.000374567012765453	0.0529950942990633	0.0655437848535437	0.0397407851816019	-0.0858388624092194	0.0201930650032525	-0.0367861069712116	0.0866180075702879	-0.163634012177297	0.00286467642380429
cg06626847	0.017556792760211	-0.000698418138889792	0.0307565020421892	0.0616261159273829	0.0203109755186311	-0.113323048243372	-0.0133316680593536	-0.0536004145158048	-0.00898922817917375	-0.162202067475371	0.0143222892213499
cg03721641	0.00775906821154765	-0.0175583290575711	0.0236597428157541	0.0487255877532743	0.0330727807538027	-0.0518255996259842	-0.000425286624667339	-0.0122631505258047	0.0257177304134471	-0.181360533305679	0.0179958189685633
cg05225634	0.0908747750498603	0.0165029695662875	0.103102255520152	0.0690421478413467	0.040090897016565	-0.143898718439074	-0.0672339599123077	0.053091707614634	0.0352464234645994	-0.372355434045498	0.0349478800842046
cg01300914	0.13037696565695	-0.0100978338294392	0.0671835179174756	0.0776602863793924	0.0741005027954282	-0.0950189053734603	-0.03851884459097	0.053499379929464	0.0587965528803326	-0.250551560072131	-0.0183659670973124
cg02797195	-0.0396416770569583	-0.033177801848021	0.0294307976927291	0.100112427175833	0.0268165917329065	-0.148945157309279	0.0301555582663559	-0.0864948543651234	0.0339381830813999	-0.321989493885337	0.0470995435345071
cg12020444	0.0188265882861967	-0.0116875075851584	0.0252636700158619	0.041820371756435	0.0144573065529355	-0.0185127035828603	-0.00942371500399467	0.00481232616806835	0.0156250402151685	-0.174090366602176	0.0119141060668336
cg02452639	0.011063157462475	-0.0181976512516003	0.0370341916797342	0.0477353257888891	0.063976220135156	-0.206427433257451	-0.00538953401520252	-0.0279545975684849	0.0216381094884018	-0.210941265711916	0.0281942073764338
cg26717563	-0.0574821575128598	-0.0826416748329036	0.0113360688211409	-0.0226935430430578	-0.0134425751230517	-0.0535527561927366	0.0300060844861233	0.00606420140025377	0.0395167033784865	-0.0931594092348099	0.00462823423153999
cg08433293	-0.00523072149234912	-0.000179251553043016	0.00680406931991445	0.0174700321922828	0.0808886235278825	-0.0390356188222306	-0.0182400343718339	0.00407965997441599	0.0476598634878034	-0.140093315385869	0.0153216655878286
cg04683509	-0.0147246507856216	0.0153764162781729	-0.001228022918298	0.0493343811258028	0.073131553168179	-0.0613748171420116	0.0180272620961556	0.0324014414190106	0.043645701440571	-0.208984721156605	0.010479852306093
cg09163477	0.0198117652800825	-0.0250672213410327	0.0619881491288866	0.0260239308228158	0.030448124508291	-0.146879710715539	0.0222069553817995	0.0157532071629915	-0.00851219209130296	-0.217205369937909	0.0340520872009153
cg13928759	0.00690096445009058	-0.0334721426078521	-0.00317477224334908	0.0512409580445948	0.0459652043884108	-0.113531699231755	0.032669509973503	-0.0272003492138814	-0.00423666533796523	-0.217292952074127	0.016451523155673
cg23204968	-0.0114468933631827	0.0315395981318581	0.0123781850253621	-0.0102420439174136	0.00998426543048858	-0.115611141576081	0.00329784608178981	0.0753703488701983	0.00730739302141108	0.0104130460236044	0.000953326708869493
cg21221545	0.0416389347187947	0.00165900692451677	0.0264482185825156	0.0266180638390002	0.0176178107203499	-0.0499845887193581	-0.00614789218049677	0.00715707807956496	0.0279561115564885	-0.134670289694105	0.00723534384944512
cg21277452	0.0626253910559224	0.000309288017321174	0.0444055442734105	0.0452360204529224	0.0310787555322224	-0.0245008753865941	-0.0183171359138021	-7.19367504896098e-05	0.0245120880198581	-0.304970693328116	0.0238539536284359
cg23305129	0.0262479456476507	0.0214261223521598	-0.00826588747930833	0.0555861649783054	0.076091441212306	-0.111549017297463	-0.069407623827539	0.0218001410372467	0.100577628007907	-0.236118971635824	0.019568064141298
cg13504434	-0.0312629733378088	-0.0641423196203265	0.08526626931194	0.0424234380409295	0.0686543346924559	-0.123400248433339	0.0165672394800878	0.0124435375390476	0.0516772186354937	-0.352163473203558	0.0538783234614953
cg22933058	0.0302804477270325	-0.0390181735358823	0.0735121996809501	0.0527443360654825	0.0328558010422055	-0.170355771718849	0.00644122227320042	-0.0398470396666183	-0.00675518749447789	-0.171972479242666	0.0359385268377373
cg04833011	0.0254624464708214	0.0236808768936371	0.0362508750348219	0.0250592108126913	-0.00723542496520815	-0.106968850203893	-0.00332199513340877	-0.0479134349181394	0.0430457817276291	-0.172838071533626	0.0230902889256656
cg22268510	-0.00568795216336202	-0.0367513176945777	-0.00402674108189352	0.0244180730014399	0.0157577660303544	-0.100209987358793	0.018936777655197	-0.0395868856414202	-0.00263879366900092	-0.0896086590744142	0.00987545796478407
cg12134633	0.0102387073917936	-0.0542545958067751	-0.00613918311699629	-0.013963132712447	0.0556326014814563	-0.106018633050425	0.0570884235692186	0.0607366149681731	-0.00217132948193899	-0.119630300766826	0.0470710712276415
cg16544989	0.0374155141539267	0.00693712845965293	-0.0299729352577153	0.070612024252885	0.00757812820361859	-0.131926486197311	0.0186246979375813	0.0220619027943962	0.0830366868063056	-0.01608310447651	-0.0051675861365857
cg23369909	-0.0189514918090899	-0.0121342662077108	0.0341453358114454	0.0071326894528497	0.0369223423834245	-0.0627107572036689	0.00428364070616838	0.0376296119530894	0.0573753915221185	-0.125141841261042	0.0161304994371408
cg16885093	0.0192407018533021	0.000923733202398664	0.0257422084131366	0.0455306379420897	0.0100641438908186	-0.0237692008998715	-0.0168738854248371	-0.00926348209390478	0.0215446150051145	-0.2161064697622	0.0201131810882018
cg23846712	-0.0356328849550769	-0.00199722891784533	0.0177239638103802	-0.00811574842472398	0.0198032351169814	-0.107378072941977	0.00165543669129263	-0.00365523306678038	0.0945348831987739	-0.10219884846594	0.00593009066700561
cg16751357	0.0603025539002786	-0.0061038686098987	0.0175353000179499	0.00373377510079585	0.066392388204645	-0.0791191778190602	0.0388618481473909	0.00423150893123976	-0.00828782979214891	-0.13060702808753	0.0231138807662345
cg03350299	-0.00134398793391487	-0.0256952125942559	-0.000675211344656108	0.073343180340263	0.0298120332376991	-0.0869527180766624	-0.0134217947406165	0.00225698299860399	0.0150683460902377	-0.139508763052845	0.028802315404603
cg21217093	-0.0442671139879787	-0.0338985124627581	0.118885991153082	0.0466499634193986	0.0395717914159093	-0.0685505254852037	-0.0375566868566155	0.0251552580060406	-0.0178760028364824	-0.17100250564963	0.0252604860607776
cg00147286	0.010885104448677	0.019326278023658	0.0269493741775842	0.0293258288735151	-0.0367856763998574	-0.172674065965914	0.0144704007147729	0.0449683087125781	-0.0230183541891897	0.0413915428183514	0.0114833421609766
cg18984151	0.0114333689824453	0.00121521081534989	0.0376861968330006	-0.00475462161941038	0.0160652368096117	-0.0420546255955554	-0.0408318192655957	-0.00671397988675802	0.0249892984430134	-0.0300682575234017	0.0137086081853179
cg21778348	-0.00372359112317354	-0.0019266184133347	0.0322983840564129	-0.0112191733167261	0.00210691438362255	-0.0164330385208174	-0.0127588800197917	0.101297872416186	0.00482901047083148	-0.0026561209799298	-0.00719615563746509
cg24631162	-0.013422601618909	0.00756813863870224	0.0309858636479112	0.0386597282209545	-0.0380825829848308	-0.0490116351898631	0.00339962290021419	-0.0131100749939561	-0.0648244133338174	0.0303618199649517	0.00433244361902335
cg17962756	0.0233696827462385	-0.0115381578102276	0.0481245660983713	0.032522099722331	0.00964065219958151	-0.0653648695120721	-0.0301138988273806	-0.0242154606085526	0.00111318179461515	-0.21851170690699	0.02410573774477
cg23255283	0.000512259072729256	0.00330019069459184	0.0470183429839732	0.0287120996486199	0.00174884932157457	-0.0750500166604164	0.000830497293802501	-0.0338585830698672	0.0326305872181002	-0.220216897313899	0.0185921453417136
cg08289130	0.0661307682513884	-0.104355226083495	0.0511530502770828	0.0854114298607796	0.133528921162753	-0.104774362975671	0.00996232311390336	0.0264039230846352	0.0307659758643215	-0.292804753862518	0.00347641961174712
cg08107402	0.0130617381721721	0.00237399347356481	0.0107566181009641	0.0596557779184903	0.0435278489503056	-0.0291629596738277	0.0281842597954452	-0.00874612447306242	-0.0135149716395689	-0.152903867928692	0.000173917633456032
cg01135546	-0.0386405110237795	-0.0346998739606717	-0.00763870735497988	0.0446169627225096	0.0288843028329931	-0.163161250989439	0.0791741318171555	0.0344636072459621	0.0195292274418406	-0.152245791605491	0.0287023959121081
cg08381620	-0.0241927000975379	-0.0962280474637654	0.00372569520304676	0.0741272524519988	-0.0159235238935933	0.0602052114658539	-0.0569869330334928	-0.0281578820219375	0.031557757738994	0.000398792751187564	0.0223934724828595
cg06410849	0.0553589423788187	-0.0134208588065852	0.0011095544321057	0.0164084020965792	0.0873460291491554	-0.0911094726124922	-0.0160218917226057	0.0109536054496127	0.0918021716783821	-0.206401334635276	0.0089589788007321
cg17393635	-0.00457554177137935	-0.0195242544117198	0.00231445256565812	0.0275189885700362	-0.0140432017890804	-0.0792469706961028	0.00721930824674868	0.0117605909250654	0.0616100762663239	0.0211578837726818	-0.00793442876530223
cg01812146	0.0189938106544027	-0.0147454625426357	0.0329388582657651	0.0234609943679788	0.0500532721562188	-0.0812203135698261	0.0026516902696886	0.0297246497056515	0.0124890177962468	-0.168042976888508	0.0216902460558666
cg06159896	-0.00302265979921618	-0.0256121973196896	0.00699638791652563	0.0130899475820256	0.0619999773261189	-0.068276757433719	0.0408244925779576	-0.0319784785413664	0.0434102983293376	-0.141987987308249	0.00575180901787032
cg09600715	0.00544084098841901	-0.0252911732312934	-0.0203918472230856	0.027233657368272	0.0022673237324472	-0.0485108222901017	0.0279580984914401	-0.0755182663237222	0.0172762059488594	-0.0950758761497937	0.027671917985096
cg08121652	0.0045889427825116	-0.0482600875684304	0.00628586225172192	0.0333449173842389	0.00713462691379563	-0.0805382365614023	0.0207726834262284	-0.019194735496248	0.0251700608568937	-0.127364179243413	0.0176640329177753
cg22997177	-0.0019224853776349	0.0341416912306318	0.0262376498597683	0.0127885694712275	0.0216993576500162	-0.0561514131286298	-0.0289823023093414	0.0335710093069816	0.062393625616026	-0.0603852479204808	0.00768687356789347
cg24117274	-0.0579078731509055	-0.0358585144405138	0.0370905267112214	0.00414492367128792	0.0453262957531219	-0.101648632292919	0.0916123920590664	0.00169098948060105	0.00922457025996849	-0.10376495476954	0.00258310185566655
cg16653901	0.0194659691820783	0.00681691056898755	0.0253829477354012	0.0270513359631938	0.00786320961690004	-0.034387978783019	-0.00973228465646016	-0.00498299964605352	0.00838567616705898	-0.148804205720922	0.0125339315352752
cg06692785	0.0183440695977213	-0.0108214213138774	0.051651149723329	0.0378113200632111	0.0322752433667729	-0.142845228492072	0.00482787041145434	-0.0677308508512594	0.0266532594030406	-0.187008295231555	0.0245888024744112
cg11540997	-0.0161967778569723	-0.0191065672745729	-0.0153041895512069	0.0387061607841047	0.0140469336576829	-0.040556714561446	0.0222582684227957	-0.0693816994425923	0.0249667424541933	-0.124447518200156	0.01286908015897
cg27413508	-0.0129581056566135	-0.023453175702706	0.0398183911503788	0.0215291326039623	0.0559320156766798	-0.0849793201292805	0.0357987743568029	0.0261116020340859	0.0864343433173416	-0.197893623687916	0.0211010731913393
cg13202221	0.0133262272776886	0.0150268110245404	0.00801020293625698	0.000469765923982115	0.0428399509712161	-0.032734737087312	-0.0723289258781081	0.00881957012940443	0.0218395627053801	-0.0565842134556818	0.0161362159809824
cg07589899	0.0121138896288814	0.0049477890554208	0.0286832004714266	0.0535875679752218	0.0492734431970893	-0.0482171287834105	0.0347140068881425	-0.0228524426248629	-0.0123499268556387	-0.14104959869419	-0.0107023261903631
cg20744163	0.0939229170027569	-0.111104194659342	-0.0317440363386221	0.0945050918314766	0.0010519569307536	-0.326242358711361	0.00648536439952129	-0.0307063798384829	0.29033967809193	-0.0372634807832594	0.0219581333095246
cg08274552	0.0219992706182417	-0.00808380906195579	0.0361459719761515	0.0223367783283623	0.0234866564208976	-0.0425633181659418	-0.0091272331025527	-0.0109516058172216	0.0171184057238704	-0.214836227150624	0.0230894487497825
cg15056966	0.0301487918651254	-0.00506447168037909	0.063142006096328	0.0501445047452968	0.0497075878606021	-0.108227228507044	-0.0197428545579145	-0.0092558818101461	0.0455484461442873	-0.195592896471998	0.00366714216737524
cg09760963	0.0385431578866352	-0.0277297992760437	0.0829436666820785	-0.00565971337468123	0.0584205404727194	-0.179120971876942	0.0468139300853933	-0.0996099507094302	-0.0212284631299725	-0.231861412340233	0.0499239706164692
cg10650290	0.00610495939886707	0.00907725812030145	-0.0118368729513243	0.0528860904602102	-0.00454828024248679	-0.00947136012459229	0.00649557116941763	-0.037697713029322	0.0118381801509896	-0.0233000385255782	-0.000337000690260063
cg04322572	0.0283084045936694	-0.0118571976363407	0.0313925247233225	0.029512649431563	0.031868737751788	-0.164740786110058	0.0116861629530194	-0.0196454668386606	0.049834878389919	-0.237668297359996	0.0280780841716201
cg21181453	0.0420841425784997	0.0384859635841945	0.106365651141218	0.0968191931438725	-0.00338111515245052	-0.254182667956099	-0.0244365345008533	-0.0249281073998024	0.0588495019095112	-0.240327323653361	0.0213557320996544
cg27263741	-0.083207218171767	0.00178094648393176	0.0310197253450524	0.041972671182952	0.0249530481787827	-0.105877225780289	0.0262896752954751	0.000578417922592553	0.043440278042574	-0.15895897541747	0.0253039414794125
cg11152463	-0.0245742608581652	-0.0144228740711945	0.0188475863462087	0.0042430255114841	0.0414564840302659	-0.0455668965216323	0.0175912512543289	-0.0339988414844332	0.0142236327587959	-0.10937969830529	0.0208609136787454
cg12070646	0.0142628661799428	0.000610815787466001	0.0269953392201741	0.0171631955881301	0.00494971854266499	-0.0145215065246023	-0.00550709030993757	-0.00725519166424099	0.00867249782233642	-0.149545325441253	0.0151431503832184
cg15033653	-0.00856429567832475	-0.0306747545789287	0.0158849753220318	0.0596432338788109	0.0298978723682139	-0.0773965792614284	0.00524716778004388	0.0119870886820024	0.00698525791079033	-0.158417092551567	0.013741973628123
cg26516004	-0.0658440000748377	0.00844107492881763	0.0188521952566985	0.0232777980658402	0.0100148300997486	-0.0174935197502076	-0.00122520342292325	0.00709800359100633	-0.00270781362738926	-0.09021077987478	0.00943217266242886
cg03800065	0.0331626356130266	-0.00381494290973745	0.0474791041659227	0.0447035469442572	0.0547434133458618	-0.0996159706660775	0.00211029645155967	0.053468305916121	0.0436745200050059	-0.205003700846857	0.0210595377063768
cg02064284	-0.000695022946315729	0.022630807730078	0.0330375066276583	0.0409443556969846	0.0419955283691572	-0.0760705717734143	-0.00187392975136227	-0.00596786415524216	0.0597554959626804	-0.202432942630669	0.0216367381912234
cg07636176	-0.0366958512713146	-0.00471604290131688	0.00940959138030517	0.0502392225320098	0.0374294607007819	-0.122848751736393	0.00791205698532987	0.0118159058575496	0.0326344108143293	-0.186140215879445	0.0439869392559282
cg21790715	-0.0240548696100602	0.00178611099153571	0.0537849384247868	0.0766269864779958	0.0525414046450952	-0.101913467939584	-0.0743742125837324	0.0247852204999031	0.0917528542675525	-0.205458682298349	0.000460321852832497
cg14013080	-0.0182386267196204	0.0225426538258884	-0.0179503976477076	0.0321933150248809	0.010302228107806	-0.0741661110507537	0.0163981902262036	-0.00410738787377756	0.00730586183348277	-0.138455872178297	0.0146914582233743
cg24369989	0.0023018929966388	-0.023753300414324	0.0378669079520731	0.0370254781850741	0.0254863672596077	-0.0668735312403647	-0.00218380489369408	-0.0278791245531408	-0.00425696258242919	-0.130677623265845	0.00986236016606148
cg13904562	0.0523061944467645	0.00639464630721338	0.052277639419477	0.0274206501017549	0.0621454260952046	-0.0915375755837585	-0.0538372754255384	0.00725696276324894	0.00630717384950003	-0.249229463350977	0.0252328146493561
cg10635895	0.0842985810760033	0.0157043582125	0.0698692473613819	-0.00601468942374795	0.0923639259829935	-0.219757417182266	-0.102437263634456	0.00907151827609556	0.113274795348354	-0.239297030312353	0.0341932210639272
cg07138585	0.042626285787507	-0.0254580609607051	0.0149900489380593	0.0365088886225348	0.0473229854692929	-0.059678937572151	0.0132249962540804	-0.0448322557226695	0.0324982495469836	-0.185434849668209	0.0159651353193175
cg00225006	0.00711353831722465	0.00505808725698159	0.0141998377514902	0.000295973282167688	0.00625626780948518	-0.0298912296924664	-0.0122026368831578	0.0121578408383181	-0.00520203911657097	-0.0783650623214104	0.0165588917474968
cg17780447	0.0300224394588785	-0.0297880056730468	0.0280621539965719	0.003719637944938	0.0888066967608851	-0.0866997055099688	-0.0299514912984501	0.015202137716395	0.103843017157695	-0.161317803395039	0.0195834117607613
cg09990613	-0.00328414443973486	-0.00734595608184402	0.0222626229901502	0.0422710824147872	0.042266794824898	-0.187926453151266	-0.00799892255106186	0.0198607089615734	0.0941626940063438	-0.105133433131747	0.0101975149631372
cg00811961	-0.00995586113369897	-0.00786319864081109	0.00389360582546598	0.000100902355221292	-0.0161358572703398	0.000199597264280557	0.00437706828769865	0.00841022767102768	0.00574045805299701	0.0157026145915958	0.00342249205082337
cg09834706	-0.0732743331489855	0.0099038088760695	0.0455991166864787	0.00918638346829683	0.0494235209725099	-0.0378410658111157	-0.0231314397921038	0.0355591406689458	0.0495793239082465	-0.111732603818911	-0.000769945556985495
cg03907016	0.0527633291193665	0.026113745513769	0.0236355427163294	0.0190460759702927	0.032866705127336	-0.0281136802492953	-0.0130245446246519	-0.00986702399192926	0.00164158618105879	-0.191466255110611	0.00984510498565852
cg17158564	0.0127075498855998	0.00545633471349012	0.0284971722235986	-0.010361482425104	0.0400504010119663	-0.0529867706486013	0.0160661408235032	0.00654126695903481	0.0299406303138737	-0.221232968265452	0.0256826175327306
cg04972348	0.0490029245895171	-0.0623198994842925	0.0820032385402868	0.0225477125027141	0.0452458132440674	-0.146103252457702	0.0409151293795122	-0.00506841672593666	0.0473451743400701	-0.250686148563081	0.0376059116747798
cg05975881	-0.0482711321412023	-0.0312699594878816	0.0128004098048041	0.0377657592615855	0.010147514094442	-0.0658403361017099	0.0370406556863989	-0.0141146295390434	-0.00744120353916892	-0.13927591761632	0.0100370485778506
cg07824824	-0.00814708975322996	-0.0563932052927514	0.033827842036308	0.0912673411569133	0.0317473753346058	-0.129174214248129	0.0419765882077259	-0.0643284359840374	0.0390293930346198	-0.234233572158956	0.00995139728386232
cg23245942	-0.0143173147103084	0.0531185818923186	0.0360367501544011	0.0531993952371377	0.0189567530870871	-0.17737917252139	0.0199467963103462	-0.0991366583121127	-0.04866614476305	-0.0705285734062742	0.028669076027155
cg01066472	0.0625742546698714	0.0204837407448727	-0.0591192396079803	0.0495244849275309	0.0255265002297404	-0.0745205704711331	0.032831275905382	0.00153487437849828	0.0563127882116455	-0.120476415649578	-0.0151688214140476
cg06720467	0.00694647357333936	0.0193939160892351	0.0308023063608333	0.0377683699099295	0.0174542992177644	-0.0598612377354596	-0.0257526527643142	-0.0196027767413657	0.00542887794051197	-0.160965044920473	0.0218416691769527
cg05920383	0.03907900683241	-0.0227155797081644	0.0361065822571012	-0.00308814603208065	0.0199856308828577	-0.0276097743606205	-0.0271961682242588	0.0152558663019975	0.0165370861477906	-0.108094471067983	0.0155952572365154
cg06928246	0.019901542703557	-0.0423923429067189	0.0209006931724854	0.0101873669998625	0.0396869211207822	-0.0514901834222451	-0.00566953361055495	0.0583858685309794	0.0335765290754029	-0.169815970312118	0.0106052587866849
cg10123421	-0.00948269139519339	-0.00292123543783194	-0.0416792095007206	0.00289199402552645	-0.0164098875510751	-0.00414708605751344	0.0687423641580507	0.0143304763709853	-0.0455290655949381	0.137561803322967	-0.0250851160540382
cg27152312	0.0961336500312055	0.0649286218427389	0.0826522563654652	0.0126803351197091	0.0649467757691068	-0.140405885814322	-0.067024485012437	-0.136321021128061	0.0895302229067895	-0.281781216108007	0.0376090777306242
cg13504318	-0.00705815181493891	-0.0627293910799248	0.024324655592351	-0.0151475898921596	0.0185332442136807	-0.0798412287977105	0.0474916916943948	-0.0018062779576464	0.00217636028826659	-0.181680685467897	0.0669730675186381
cg25316749	0.0132342216130259	-0.0135513921948088	0.025941429663612	0.0542676316429048	0.0524500312472271	-0.143772651708038	0.0158020180177771	-0.0257685422711642	0.0184447078336234	-0.130846317200476	0.0131770877703137
cg01654820	-0.0322213390507479	-0.00854775989794342	-0.00984342941974567	0.0104780862556786	0.0338882712307876	-0.0453989808204855	0.0257636447730003	0.00685392454357862	-0.00889476967109255	-0.118008836413622	0.0231031443538417
cg05991492	0.0543560378929699	0.05798641843673	-0.0515584815870819	0.00518684923647857	0.186819503539697	-0.128935787877338	-0.0159338939646968	0.0463845119809888	0.0857403294374942	-0.125928975431634	0.00329752242564508
cg09648727	0.0346043802296822	0.019965699149068	0.0456275035710995	0.0420318306868342	0.0059637239305292	-0.234663180376521	-0.00777999801094707	-0.0200090561578359	0.0583679099200816	-0.130584412952619	0.028322731767131
cg10729496	0.0228473400359678	-0.00124180905108414	0.0319955236631819	0.0252925563561363	0.0221448864519006	-0.0385616047116191	-0.00707818795243525	0.011576895590146	0.00912103544227576	-0.162770521223346	0.00992699939776468
cg01962727	-0.153564003925881	0.00213125828137224	0.01668596717474	-0.00687876043659882	0.0270281567649925	0.0350098961324061	0.0272413777739106	0.0190199059534503	-0.0183420967125494	-0.0155477660259004	-0.0108774115075575
cg25744277	0.015720912728964	0.00142705254214644	0.0120921022850177	-0.00121893274395925	0.0284523566500448	-0.0426657331122011	-0.0168888945203747	0.0263931075646983	0.0380307039651339	-0.107436146896979	0.0185544850463116
cg21511941	-0.0126229733527983	-0.0443900259529698	0.0295497704430952	0.0586775638359233	0.0274648750924966	-0.0554159053107404	0.0175990009548851	-0.00529565594798837	0.000455537987660512	-0.107867880276203	0.0134966418024602
cg13125537	0.0340811441521183	-0.0060471176327901	0.0409817539251019	0.0701086084768357	0.0129609209650329	-0.0371536427860188	-0.00733993941564814	-0.00140519685613098	0.040279071620558	-0.179417788586626	0.012774912483105
cg03070187	-0.0108070700090879	0.0082572784490294	0.0391538788179125	0.0225456898031804	0.017457385062748	-0.0656685070685171	-0.00356660892017688	-0.00437951117189769	0.059318310017479	-0.11489055352586	0.00194145825393996
cg10502244	-0.0115989405829248	0.047916226388422	0.0317523330644794	0.0480796832690739	0.039904619053326	-0.0941213982065878	0.0312262688977439	-0.0825176061894404	-0.018029303097044	-0.253715069185501	0.0158263203275628
cg18050844	0.0206777053215842	0.020878524552397	0.0449987034061292	0.0385392456097669	0.0110257836265973	-0.0999394020067132	-0.00582282207244964	-0.0155328698042311	0.0230536858066443	-0.208171203312101	0.0206699062582902
cg06538334	0.00746121458918625	0.0231342940308489	0.0752448553210437	0.0301805682700274	0.0741528900737354	-0.172088286092899	-0.0907648296946885	0.0487885156982514	0.108070216109124	-0.194217882690233	0.0264106196577628
cg11344533	-0.00242843408869537	0.0510480690503166	-0.0246395429480278	0.0292617258783237	-0.0138657282837209	-0.0591355569516946	-0.00512370072476087	-0.0227872490609354	0.0117800635605477	-0.00881550823044864	0.00271541135529155
cg18417954	-0.0118080577733589	-0.0626425476165573	0.000460991028704262	0.0451157017923545	-0.0301135009118839	0.0672761059172865	0.00749462321489873	-0.0495314508787305	0.00261978116579776	0.151494318510087	-0.014984695919337
cg22625220	0.0246466912756217	7.79169943183033e-05	0.0625669436821265	0.0132381330676469	0.0396557837955568	-0.109134674448757	-0.0501741412201886	-0.00304043400844921	0.0525808685377082	-0.108353863615499	0.0260093705496309
cg06080250	0.0142165883952755	0.00698354946219723	0.0216452318341386	0.021415399292245	0.0140877302294932	-0.0211421035084491	-0.00472629808462429	0.000166960286675806	-0.00445342972645386	-0.157374014364201	0.0228885937295209
cg21936959	0.0070731841041774	-0.0100610264165045	0.037178243122924	0.0540440737188057	0.0276141075444201	-0.0606432045361541	-0.00487645957434507	-0.0411468072076304	0.0184171672890543	-0.242079670255124	0.0226729277483274
cg11350504	0.0357273660516955	0.0108238689217978	0.0186269428354989	0.00283873011872794	-0.00199888865964636	-0.0765434226604933	0.00407220125653771	0.00662900110173007	0.0490619774785552	-0.100735785082695	0.0106872347490287
cg08012287	-0.0237494526133147	-0.0304386667341234	0.00302454585705934	0.032434797213508	0.0254800258163553	-0.0658615765629884	0.0223920833824955	-0.0225763909362362	0.00223864869450097	-0.161455213408457	0.0165517310643346
cg01925738	-0.0724591762065142	-0.0239211355236592	0.0186764303458759	0.0255397667238913	-0.0230214808440287	0.121088838353004	0.0701510609354608	0.039770651470844	-0.0737453156041571	0.142159439423407	-0.0447708765117423
cg18964375	0.020671625093936	-0.0223891391742554	0.012671262881519	0.0824279921574125	0.0332063344363459	-0.125567912993298	0.0161270351685233	-0.0417808007309783	0.0162751688378059	-0.155491233469049	0.00667386613847534
cg15630458	-0.0403717115058356	0.0139608256950806	0.00941188487523318	0.0571264509380828	0.0242395771742166	-0.0970311271842744	0.0282839288230745	-0.0440494554988581	0.0323836331350651	-0.171670416454826	0.0172595315166116
cg00099427	-0.140305893031804	-0.0136115749276658	-0.0134969738943242	0.0194960999197212	0.0217541038317835	-0.107510566625452	0.0110475887471826	0.00900187093039374	0.0312711439109495	-0.0765913229771352	0.0170664270600128
cg05068206	-0.0223227388398664	0.0112016720842955	0.000983941074885485	0.0689288022115065	0.0505662906959576	-0.103241113164477	0.0589300521684149	-0.0655519998358157	-0.00560613282893109	-0.172596587358729	0.0197114474997208
cg11314274	0.0315624328169391	0.00575460327633644	0.0294788003062698	0.0305329375857391	0.0127966455188516	-0.0054177575607371	-0.0126991705572053	-0.00283167810949095	0.0173702221642049	-0.17951243705752	0.0108467291516508
cg18432441	-0.0286126378783515	-0.00833071244903628	0.000522912214670374	0.040641995985065	0.0215581642615354	-0.0747848144523388	0.0139135882389042	-0.030295575861444	0.0234193458504521	-0.145727506337618	0.00655968663525819
cg05003599	0.00511696020290579	-0.0669696476176629	0.0594178795515726	0.0244151715637135	0.0537175000705095	-0.137927056396618	0.00767090743454753	-0.00617103023840129	0.0984344354585162	-0.295383768363366	0.0401442700228742
cg14179389	0.0347243197505428	0.0376333552029606	0.13578498475248	0.000735956422849584	-0.0184645667890117	-0.165286242825753	0.000845170936126695	0.151297817750388	-0.0335842702496708	-0.0901654785379311	-0.00400027852405532
cg04598670	0.00997707476395002	0.0423626211449872	0.0700724883585139	0.0649648348836661	0.0343547960771559	-0.0817735223131045	-0.029859118969373	-0.024904298003959	0.0962745326530749	-0.200550058112238	0.00241047138990439
cg14036981	0.0171915497803909	-0.010395810769331	0.0399754260499969	0.0210397139776656	0.0356254098834131	-0.163302277406173	0.0137462513098238	-0.00524866760386797	0.025941992383496	-0.207791798966275	0.0284117696617209
cg15371801	0.0305283566702608	-0.000227335717155763	0.0764078687059632	0.06249247227542	0.0674108142871557	-0.146479192147017	-0.188269469171429	0.0105172732414373	0.129840317460822	-0.311726325825297	0.0394163191979535
cg07991586	0.0503625797973953	0.00720313671729372	0.0478705879231085	0.0537813989870525	0.0082449864245621	-0.101326264135529	-0.0313771500726389	-0.0285579413067899	0.0393510924914838	-0.26812037347253	0.0328887454501554
cg01759672	0.0345805656207882	0.00618804891180168	0.0419898062800121	0.0433321350764	0.012039684818424	-0.0235383783030899	-0.0180013878954233	-0.00554513169420335	0.0200014242747065	-0.208071439092602	0.0149880841238121
cg05785989	0.00960394854106543	0.00327775476111844	0.00124772487998099	0.0477890735650689	0.000575265738523256	-0.140680952090461	0.00848327169814761	-0.0143809461093638	0.0377247124547204	-0.045805199746249	0.00337350262722099
cg17379860	0.210572334221928	0.0148514310754618	0.0342001540341218	0.0243626643554779	0.0364412368803679	-0.0862817395583511	-0.122720635423733	-0.0200819759449688	0.0461907779615793	-0.203584614973262	0.00973493698613041
cg23464360	0.0118322916790257	0.00611883188337855	0.0154629582316168	0.0532723243501033	0.0202301552282086	-0.0836973313075384	0.00610713071120707	-0.0455119343351529	0.0158314013701287	-0.155578955713907	0.0232949463991879
cg00383763	-0.0258909728782737	0.00173788364599425	-0.0244693963233241	0.0543361703983839	0.0186880905151513	-0.102159542289585	0.0346852836631653	-0.0399511253917623	0.0129548118091132	-0.190226667731954	0.0170542318690405
cg07140194	0.000936649886846417	-0.0198836275119671	0.015671065577015	0.0572074068233239	0.0246159745108323	-0.038131272419928	0.0128011767520155	-0.0476910069540341	-0.0407293078773298	-0.19623726414838	0.0130236470774396
cg11178337	-0.0176918937845022	-0.0159995701648039	-0.0112313064429987	0.00376010888612862	0.0637320341877199	-0.0461552070445485	-0.0123494157740743	0.0282311467556236	0.0770240470058269	-0.051374247464636	0.0015072166225834
cg02849695	-0.147739735686397	-0.023920502323942	-0.0144752240871205	0.0190335320753756	0.028299024340246	-0.110835626775966	0.0308548232091756	0.0187389856879629	0.0294876863794054	-0.118438087641847	0.0142391461307157
cg22814764	-0.033828470861829	0.0228452306309737	0.0292854977151604	0.00876241358743064	-0.00703605598139161	0.00371914191985092	-0.042060240521829	0.0196499881096283	0.0384612944301975	-0.171017237398373	0.0222963023447909
cg24428144	-0.0294367189589717	-0.039606028004672	0.0170082993235619	0.0332843743032276	0.0507837461972927	-0.0326320125993826	-0.0359247438372058	-0.0980974671709451	-0.0076401651369442	-0.0189881631094442	0.0243977255043095
cg08631783	-0.0086850021226212	-0.0181068274235142	-0.00272577981622764	0.0225735620738012	0.0141620955200221	-0.0476713979653757	0.0136624421676887	0.00402775714503988	-0.0233421942043752	0.0053371145728981	-0.0018901984312614
cg12499872	-0.197826800746809	-0.0845486448462498	-0.024122465684464	0.0381964351967487	0.0914605833259765	-0.0801090482226887	0.0626818174003109	-0.0400055257280379	0.000129717160083444	-0.130428243336512	0.0129735650880343
cg18337938	-0.0232442733386367	-0.00137138810755128	0.00050147639022769	0.0533491931180303	0.0219707357295167	-0.0452328035812046	0.0182338342437904	-0.0324557833927238	0.0220946803635302	-0.137325884048196	0.000726843750942193
cg15234492	0.035230695904543	0.099176991888485	0.0634582668709669	0.0262862206702941	0.023165469950938	-0.160135528999211	-0.00334861286589419	0.0149749717704799	0.103434858004187	-0.163421704592877	0.00635038212046835
cg15122439	0.132719490443648	-0.0197131777533861	0.00761563954419907	0.086097242736153	0.0102571876043312	-0.334341027601184	-0.082009069569689	0.058246884540134	0.0495510171995243	-0.233467432307029	0.0690522386270059
cg18771955	-0.0119943992521431	0.00495218588269892	0.0508832973465797	0.0313522387116554	-0.00133178554847217	-0.0672797178257765	-0.0228280498290593	-0.0448396962441758	0.051161098881304	-0.205819170426339	0.044564920455914
cg06978117	-0.0726532237812018	-0.00615736354015227	0.0534982184581456	0.0467907477627184	-0.00512904844311648	-0.0853090554865646	-0.00437591393086747	0.0185675539378762	0.0315827356412428	-0.181211908327962	0.0365688716208205
cg09511741	-0.00737977812763705	0.0196939692616785	0.0328912035591041	-0.0182981455186462	0.0232084005572446	-0.0974540061409913	0.0125628315238359	0.0498650839708145	-0.00959221355650912	-0.0891688148235914	0.0218285867824043
cg04208124	-0.0159018938693909	-0.00359865115846033	0.0714617571842356	0.00877194100474732	0.0293000907645229	-0.134198061016554	0.0162427178345299	0.022759458048577	-0.0190611647717685	-0.137787088881435	0.020532899468318
cg09239106	-0.016846912720194	-0.0212982545052906	0.0147987166126817	0.0313778459228005	0.0555962351988516	-0.0735028808414248	0.0790029990496862	-0.0806781310843628	-0.0161769045700667	-0.169123230229521	0.0188804523889374
cg06294700	0.057941462297873	0.0129713299557225	0.0687948376947225	0.044345880205969	0.0359108184035098	-0.175517045710285	-0.0670353982748905	-0.0120570394755296	0.0317525574364619	-0.285844054515721	0.0476315029143829
cg07928883	0.0129307775639106	0.0235797296815836	0.041656578305537	0.0530914167956933	0.0572682617061097	-0.0599609219248813	-0.0281932874520419	-0.00663804821057168	0.0268607947016996	-0.24456154887741	0.0259800094581515
cg02661079	-0.0115374749615253	0.0102797390401912	0.0225600623384927	-0.0176099843156771	0.0846007394159498	-0.157998963131327	-0.0166126307177278	0.0484665582911083	0.153294145562608	-0.16750341663308	0.0403585921373051
cg19547370	-0.0162951355037608	8.79978911926674e-05	0.0378677719512443	-0.0487437723664587	0.0166450770514872	-0.0491080295328172	-0.00190581473104602	0.0440063154113123	0.0166691561948004	-0.145119627708428	0.0166666399990425
cg02008416	0.0218860382936066	-0.0306929638418119	0.0331933283917898	0.0639054187419851	0.0440637315751364	-0.0687679157909041	0.0108255388258254	0.0115934037825014	0.0276091011326602	-0.147043155809512	0.0201879623701306
cg09820729	0.0144160917267502	-0.0144594718817536	0.0944500163656361	0.0506851865753356	0.0673703865746191	-0.116471588632659	-0.0388327356614995	0.000254461619740265	0.0778330786417251	-0.304569378181418	0.0237749533526455
cg19218607	0.0180718186408575	0.0182012748761959	0.0253384636587137	0.0377666111614412	0.0071728847709111	-0.0725437807501331	0.0307365608378091	-0.0228149166613022	0.00660498627738516	-0.154859826898024	0.00152260038497213
cg07475394	-0.0441236286493571	-0.0351558509385833	0.0249762902629123	0.0526718907877326	0.147841996619996	-0.0999131973814504	-0.00135042774048265	0.00636624218099407	0.0858763605945417	-0.311792352378132	0.0193443870372668
cg05339633	0.0421563370042025	0.00982808022368158	0.0545448052299722	0.0639811932695287	0.0351263338496266	-0.105255537045824	-0.0174298022930627	-0.0255653139565815	0.0118219945775703	-0.230452754086698	0.0153542536197188
cg03333149	0.0825696579175051	-0.0248466552024699	0.0286114873427935	0.00892614545874465	0.0417654778356391	-0.149647117177314	0.0147934951164716	0.0362507972021052	0.00833139839816917	-0.169563914997397	0.0166235898438874
cg24550212	0.028681631539408	-0.0565496984889817	0.056884884386236	0.0920672640048543	0.033151954989017	-0.05023344920648	-0.00606859122017339	-0.00185880985685247	0.0186716240158489	-0.372519757478603	0.0216818965133884
cg02168442	-0.0404488622132417	-0.0184728249136479	0.00682239039559317	0.0233973094987188	0.0576075312373714	-0.0586997183244031	-0.0178228669169504	0.0334547343437404	0.0812672484747896	-0.21816805268229	0.0143873622624354
cg09965419	-0.0383993969779321	-0.0418455510067478	-0.00311716621742149	0.0677906322907454	0.0219898575094473	-0.151477802528836	0.0210021930600714	0.0262907146608588	0.0127906001294509	-0.237388755069452	0.0206061340545252
cg03359095	0.00264219102768622	0.0749291230068246	0.00975415310880887	0.0662701923200685	0.013038055473797	-0.133960224474966	0.0132342630051693	-0.0209445724306906	-0.00285409663586455	-0.219906100759972	0.0266160450478712
cg03142554	0.0321734866065944	0.0203806372456668	0.104486044567193	0.0307031793560407	0.0260702308929059	-0.0714542256734138	-0.0727709393349099	-0.00393688051203811	0.0285714649589416	-0.267285151838702	0.0381562282259695
cg18083764	-0.0202486300979884	0.0182505914595691	0.0292138875458131	0.0220554205527417	0.0298775797571496	-0.0780073203838575	-0.00196700813273702	0.0295779388623463	0.0146703437793831	-0.140061381331783	0.0163956592898029
cg15745284	-0.0534247877411004	0.00252780348477372	-0.00221340396483511	0.0252800602592462	0.120726665191945	-0.0694383075988246	0.00548675244565439	0.0697210404097634	0.0196169184384267	-0.157244681657607	0.00915357606741606
cg07097417	-0.0246255883067969	0.0695656415374801	0.0451793672700161	0.0128489791631074	0.0231666082723188	-0.224345956831641	0.0163291827037023	-0.00227995491071923	-0.0300363193354639	-0.0107335458778129	0.0141984203452315
cg27140633	0.0286316960020086	-0.0404267140512422	0.031236685727306	0.116694596031521	0.0265030436359534	-0.151730244545037	0.00185297176652748	-0.0804181965962727	0.0650267820344642	-0.241806094885966	0.0313171417507618
cg20517050	-0.0540256432261997	0.0320433009419141	0.0327825765156033	-0.0652511881791892	0.0205405158729181	-0.0774589529352932	0.0254989106395494	0.071651362644537	0.0274479085710723	0.0297222094827312	0.00155673850068595
cg10570754	-0.00211217791503354	0.00672822473082638	0.0232703613948602	0.029574340700364	0.0312407273604943	-0.105018717561429	0.000445787160702499	0.0178192081882725	0.00709817356674866	-0.202839165529662	0.0264624044341909
cg04188937	0.0103173456122601	0.0369232160926649	0.0130366571401335	0.0112661882031007	0.0388643373738623	-0.0685291332514968	-0.0139213846805829	-0.00273579400662659	0.0286973910965119	-0.0904301066711316	0.00826698663650155
cg27005487	0.00586317175301651	-0.0330952802929874	-0.00937706925419871	0.0507969277582113	0.0287635953536924	-0.05722224067227	0.0271781713689774	-0.0414889848842989	0.0139564780956387	-0.141587700803597	0.00297744057553862
cg07688931	0.0162787713427934	-0.0146412100666216	-0.0108922991058558	0.0330039408463227	0.0322799989434393	-0.0690425034365306	0.0130472405692326	-0.0293244820034375	0.0502355004326583	-0.178853256070111	0.023045612266463
cg26070540	0.030536727701388	-0.0365303150834221	0.0518874093310405	0.0234305146336756	0.066728698052298	-0.128319263068557	0.0422126226133193	0.0387848059319396	0.0649121938251806	-0.339831484551948	0.0356692892098736
cg06906435	-0.0134110138965113	0.0776339810909149	-0.130952083396334	0.0289349383464215	-0.00864799124002404	-0.0359186078893695	-0.011470122519645	0.0231724431768397	0.000830992965114082	-0.00712051619246965	0.0202568248883548
cg16604218	0.0243634109250385	0.0223286548013111	0.010120994855498	0.0498101250227741	0.035447176634299	-0.0582450022469943	-0.0886060316149789	0.00963364044910092	0.0121085243543261	-0.0753363924094736	0.0141372162483477
cg20418125	0.0334083449611639	0.0113266661412717	0.0521176631573769	0.0436238735110156	0.0285713239269718	-0.0522934735635593	-0.0253364055729056	0.00114192155605519	0.0203264121532091	-0.271636881841817	0.0239177100137024
cg25582488	-0.0684499072397964	-0.00588445240085398	0.0756868099695235	0.0337827705197026	0.0383800258940164	-0.145993476568475	-0.0782315773706086	0.0351643631077409	0.0679665423620512	-0.149639830326907	0.0489091529487374
cg23590660	-0.0102806155255047	-0.0158991801997128	0.00798366212321138	-0.000261739825832241	0.00526568049618014	-0.0189374608477463	-0.00713588466244827	-0.00586623207410816	0.0107352459605101	-0.010620744385792	0.00906745371229482
cg06491573	-0.0100723514463875	0.0121394675397254	0.0219851674769252	0.0296530546874273	0.0470121297459731	-0.0161414327188762	-0.0141721759481047	0.0018858006535588	0.048525744191294	-0.220965035113011	0.0268253393557528
cg23884241	0.0170572205725169	0.0150142969068993	-0.0199779632324768	0.0206184270002398	0.0412046085369089	-0.0928697515321058	0.0280515179733074	-0.046378330755668	-0.0637804120041589	0.0810246764804757	0.00844384102227981
cg17768691	0.0289370725452218	-0.0211842960035527	0.00893163524556848	0.0378743740822207	0.0660851159201327	-0.122099837080616	0.00839184037483732	-0.0300000238712368	0.00885024477394738	-0.182631745494132	0.0202703484491671
cg02760962	0.0508506888771261	-0.00499299663091639	0.0419421987584643	0.0320521146440251	0.0330585053749195	-0.0273549317683637	0.0164897435501784	-0.0125483831430628	0.0209279779627366	-0.273430103791244	0.0184984578374461
cg15255455	-0.0707907785226203	-0.0561449368890908	0.0452098436583987	0.0574969344176507	0.0570426959025578	-0.0451915551933435	0.0614443312945927	-0.0244494594168631	-0.0520760749386317	-0.182234893367983	0.0157982136031374
cg17301248	0.00421044051736366	0.0125181547116487	0.00619600418271959	-0.0539129197328029	-0.0148019640840866	-0.0338314283886057	-0.0126195437227489	0.00110100391527857	0.021921686087075	0.0273557223056107	-0.00539141749906147
cg23052055	-0.00984019333334139	-0.0421626866924449	-0.00456541109253791	0.00674951362156982	0.00617029761913567	-0.0809925372142043	0.0209654255400244	-0.0177089094144877	0.0532012680963208	-0.133904011454716	0.0344235236859258
cg01591830	-0.0110456025305374	0.00174956667432807	0.0282699504074378	0.0465511009938517	0.0218366117130898	-0.082970346895166	0.00864465310848165	-0.0102857451993421	-0.0222472753733719	-0.183152128718207	0.0155608886011298
cg19242688	-0.0453627594104349	-0.0440813644830897	-0.00780373580695193	-0.00530673717152547	-0.00381228359062534	-0.0505674130481151	0.131287882134187	-0.0242812418529002	-0.0207847232820373	-0.0522604547303764	0.00376676745438696
cg14125353	0.038824047781947	0.00898842512417226	0.0169894475648661	0.0147317724720046	0.000584860370933254	-0.0360031864878989	-0.0116399017203477	-0.00228400517078816	0.0294770996046321	-0.0461175836838202	0.00933784749248812
cg05045817	0.0367723945004873	0.00538068957800846	0.0547059133298093	0.0656168950619448	0.0508376802887734	-0.133849711010618	-0.0154941035718404	-0.0210670793259208	0.0300304638859309	-0.184425594825786	0.0285996130162359
cg23894948	-0.00955805074619346	0.0238115438786129	0.0124318145476307	0.0146528210952531	0.020428231354818	-0.0684907149033515	0.0102154774615995	-0.014709222391025	0.00463625646354166	-0.142878492957919	0.0217558464467662
cg03623111	0.00726439405209878	0.00596574756645975	0.034079277280163	0.0221217511059541	0.0148302279746413	-0.0436976158469885	-0.00898932377499495	-0.00564376036987283	-0.0116349848630195	-0.141398757140278	0.0166409662783074
cg14348540	0.0190386986139796	0.0309126391364362	0.0505983571573679	0.02439023563248	0.0689918512655242	-0.11176459418618	-0.00606970745668096	0.0152391318570015	0.0656225685201974	-0.17713073887671	0.0212066157808287
cg21117965	0.0347898467729421	-0.0340187017967724	-0.0197247301690851	0.0717941246391041	0.0526825074734483	-0.210069409410686	0.0392146305648441	-0.00428720433916964	0.0252921469363401	-0.260613827034635	0.028821203524012
cg06483432	-0.000184365844605773	0.0759311461249114	0.0351075804187793	-0.0131873537847005	0.0433516011279963	-0.176114548864908	-0.0386222280577484	0.028837355851299	-0.0252322896596474	-0.12599812844243	0.00884626088374249
cg25913761	0.0165007674991308	0.0124983104872145	0.0198286133606938	0.0266483412698707	0.00680854324481873	-0.0565449407074842	-0.018547134960491	-0.0120305988364619	0.00250297208014473	-0.134855603387505	0.0242508419453356
cg01235820	0.041353443902529	-0.064887068408832	0.0618635496130113	0.0775461025029721	0.0252557605196099	-0.192302445265765	0.0389438691532105	-0.0243562003763029	0.0972259022759243	-0.281125918300161	0.0241214508602122
cg02198562	-0.00936549967912026	-0.000339323591946781	0.0533219978791066	0.0277638697834535	0.0338371129714403	-0.111974938741324	0.00754410091568981	0.0235998048436541	0.0415935326220476	-0.178460014523215	0.0181011477651929
cg18385190	0.0161000341294643	-0.0181631207518257	0.0819932512663246	0.00618240759539408	0.000711049253439863	-0.0872298294598083	-0.000197554315215792	0.0135711819219736	0.0967130494583783	-0.152837476799451	0.00695961324630627
cg19027710	0.0194376493212383	0.00266794290593388	0.0293220645932846	0.0486087778421979	0.0277001123121936	-0.0958476132878903	-0.00981509145847261	-0.030747114256653	0.00863798960007272	-0.216882620007125	0.0166820449034208
cg18950952	0.0295569874325904	-0.00657637312971032	0.0379377798886764	0.0554707988727335	0.0236448571011509	-0.09872691288589	-0.0105210579675861	-0.0168217984190469	0.0227890032585313	-0.23445632675911	0.0233612440929061
cg19170156	0.00568577732935165	0.0322707897297712	0.0225874602362228	0.0101700972505247	0.00345720615433498	-0.172054219058479	0.0438586426929179	0.00714685145830253	-0.0449563251632737	-0.012878159684122	0.0166556995875503
cg19551055	0.010820589522778	-0.00233498661142724	0.0163441709117434	0.0381874837387832	0.0367556353554573	-0.0471931042709276	-0.0128337374048843	0.0036871176690392	0.00668749802594587	-0.158508825478483	0.012119545454735
cg02523270	0.0266104069223326	0.0152948215631909	0.078229660106991	0.0245836138574138	0.00128447830335798	-0.0950042080313757	-0.025420189082081	-0.0101927356545063	0.0761271907522482	-0.119320212074516	0.00446883942224507
cg04364219	-0.0127066461110762	-0.0717857454680454	-0.0447406858842567	0.0535430508728118	0.0143008868726733	-0.0317991236793746	0.0544547841494524	-0.150040577753211	-0.0371927221306585	-0.059984100919065	0.00895576548447004
cg13017614	0.0333594323249702	0.0152767384879925	0.00731499775583913	0.0414572310545057	0.00946780078216152	-0.0472508981814556	-0.00211261577510683	-0.0396565475909357	0.027352668035304	-0.177744251149477	0.0123821162871987
cg25509697	-0.0010688293832903	-0.0225121199455355	-0.00397560398592092	0.0433014651897401	0.0107165965621199	-0.0396966276023485	0.0354342641917631	-0.0912860143861831	0.00767035889990082	-0.131901435192415	0.012566683160145
cg07774964	0.0564979707425914	0.00143772907537268	0.0400778290575682	0.0346756074653098	-0.00399522011036815	-0.171839701593896	-0.0148757952348446	-0.0237063587383849	0.00199808791387539	-0.138490600676505	0.0284575513888816
cg09853936	0.0230480582498256	-0.00525218569805631	0.0451538040885178	0.0466614386499301	0.00406311063667783	-0.104474499505553	0.0181440149017237	-0.00384450304816631	0.00777258589026998	-0.174347710115414	0.012518028855875
cg21597025	0.0044639625527199	-0.0132422601872155	0.0496333783997389	0.0445202301820015	0.0176013581985467	-0.126628173151173	0.0247447140501522	-0.0659334127358992	-0.00250579887936692	-0.229149329427225	0.017590173710041
cg09361493	-0.057014868477554	-0.00813960997789886	0.0109528843056706	0.0234727152500409	0.0312139771231374	-0.0319322034109706	-0.00246214149552421	-0.0253630557508913	0.0464194165182881	-0.0653370309967477	0.00854506442020998
cg23635560	0.00400104925959992	0.0117709451093717	0.020212058404703	0.0295871354078172	-0.00159810381016306	-0.0697258609842779	0.00114389053436941	-0.000201156799131626	0.0255281560724276	-0.156993721671918	0.0140554396103475
cg02540026	0.0967373105515086	-0.0206917803401095	0.0292749992160709	-0.00758412697974134	0.0322095839160102	-0.0637005521005254	-0.000535959935130044	-0.0256868144871187	0.0452864307700541	-0.142190408275997	0.0141361486951614
cg19916659	-0.0654694951878198	0.0497041046623239	-0.00424860687346599	-0.00599183528974422	0.0578768396024653	-0.0298571819205585	-0.0281112336743798	-0.00688410290713733	0.0613380269663926	-0.0313609566789967	-0.00153749710680245
cg11468148	0.057520898022289	-0.0156764723867326	0.00291390465018853	0.0213383978445763	0.0205344100967192	-0.137914455102518	-0.00636129804297422	0.0315273108786921	0.071471231093774	-0.0851440110892304	0.0307433673666253
cg10376053	0.0129309464060046	0.00963341637778458	0.0206002578547718	0.00892405971923106	0.0200922593143031	-0.0700352300156481	0.00715698298923645	-0.0234687995108505	0.0458045197461175	-0.116851630738142	-0.00323437713846039
cg25317631	-0.0305399193098831	-0.0538390386052626	0.0606679915380184	0.0580393992826631	0.0577095288408546	-0.188153178924631	0.0239496903805211	0.0353921131257275	0.0365095145782165	-0.311445094597845	0.0299305155444159
cg12894629	0.035354240612152	0.000930662485444668	0.0401673117496891	0.0402409263361728	0.0260609912280413	-0.0466137082628439	-0.00630038851289209	-0.0134401501534892	0.0247855730961721	-0.214698820445717	0.014953931261757
cg10444806	0.022588565418334	0.0369971598834695	0.0898741535977541	0.0146769844800168	0.0581614036476702	-0.163328657484118	-0.0752124638588369	0.00693391507402057	0.0209383147002548	-0.211796213853014	0.0422259292529647
cg17210938	-0.100529159553675	-0.0270462927237083	0.0897361161200925	0.0247544125107878	-0.0161840902247546	-0.109574058670221	0.0537374432943745	-0.00814212995310351	-0.0264669507886597	-0.168711422324277	0.0270450078868438
cg13934406	0.0587488541861666	-0.0283975955375451	0.0685082650672628	0.0701308379593224	0.0593484325506792	-0.179453006305824	-0.0138461903674303	-0.00634753689467134	0.0403947439126975	-0.359847755108885	0.0374105761125062
cg26681770	0.0166691304323071	-0.00331133823900457	0.0314333524176253	0.0117095205014805	0.00753858359756319	-0.0749509587758949	0.0033313714521172	-0.00623923896574323	0.0313035193692165	-0.0329898882201069	0.00351468689185939
cg25661792	0.0839147210770479	0.006037576775345	0.0775454845748775	0.0967895144391227	0.063845380865221	-0.269550084520528	-0.090487543829911	-0.00421906313231516	0.111466814129914	-0.298291557390777	0.0539315393360583
cg13028113	-0.00332935520831505	0.0127137940763185	0.0586129911194212	-0.028577741932797	0.0276058953373549	-0.0477400283889776	-0.0589950052706871	0.0113311817468874	0.00335735996893191	-0.0645561484793866	0.0255825613283984
cg09851528	-0.172117612966314	0.00460943372555161	0.0205234193528422	-0.0170629437204769	-0.0353055706686984	-0.0471496886239164	0.0615045194621965	-0.051833661380882	0.0305108272701845	-0.0570450647844708	0.0180647579726516
cg18031880	-0.00272540588279773	0.0798353831714286	0.095503361381293	-0.0315898478567083	-0.00360312791775235	-0.0193992365959804	0.0201304516251554	-0.0135352025828411	0.00897997327491023	-0.186479631175851	0.0309391608911169
cg08133641	0.0106494997920066	-0.000183237310155681	0.0188452842816119	0.0412045527651941	-0.022463682985173	-0.0447044246165709	0.00603237475304408	-0.0518209380120093	-0.00460085128615306	-0.129405680914503	0.0129494314051915
cg01501896	0.0606791069097802	0.0211100075059314	0.057627204494084	0.00431008438577479	-0.003844888696559	-0.120396618853018	-0.0165648789443752	0.0281096665953423	0.0137116150782504	-0.208986142429331	0.0285087124323501
cg19710238	-0.00512024513766393	0.0194174710014971	-0.00998739978747886	0.0544083276574287	0.0665354300630985	-0.0948990623820883	0.0290885005961467	-0.00668130787220962	0.0567816177839748	-0.217302779523335	0.00298976805055507
cg10001845	0.00435808055649489	-0.00431058673886881	0.0045474560229405	0.0247825201714432	0.0343435719310158	-0.0483921437035392	0.00393682044205085	0.023171883618879	0.014412168681416	-0.162632029899861	0.0126784183834172
cg14099457	0.0120979037563715	0.0110019131102205	0.024509129467002	0.0650158130590568	0.0911937470889695	-0.138947346608768	-0.0796595817275846	-0.0467119999931164	0.153869587188391	-0.192124894580539	0.00170776758137356
cg21632975	0.025086986799895	-0.0272033032881973	0.000765306368884805	0.0203710779177359	0.0303432896931322	-0.00118070036951525	0.00148654418754596	-0.00313212165997196	-0.00420291519656148	0.00518121940832307	-0.0045005758099767
cg08421934	0.00671641684205299	-0.00620743914214866	0.0656156470606675	0.0368196791674495	0.0120842793676647	-0.0548327033367731	0.00905269596887765	-0.0135872086502996	0.047153483277323	-0.322218137716028	0.0256866257394373
cg16707400	0.0204811135728541	-0.0112943068443056	0.00561313473264368	0.0163559412907728	0.0360650518201405	-0.11739611509891	0.0242187441081828	-0.0254292247085946	0.0629393918377902	-0.0981773563928473	0.017884502850455
cg05609335	0.0213997572880855	-0.00850723426680964	-0.00016422073196152	0.0244444999912474	0.0138131165732705	-0.0485878999648516	0.0177430443027255	0.0223288061031851	0.0355118314227817	-0.120829706257048	0.0168095999297794
cg21767759	-0.0181650435514706	-0.0265405121998066	-0.0383390720866178	0.0326568322142946	0.0644388064332116	-0.123536941018498	0.00381748863958322	0.0410238806647675	-0.022471573579828	-0.1399923053314	0.0183871913412404
cg03162823	-0.0156072538080578	0.0127780100464538	0.089047702479594	-0.00903070111830958	0.0629588462145163	-0.160678362660938	0.0154961478307209	-0.104784519979273	-0.0364176197131776	-0.148913522393781	0.018019356394772
cg17937182	0.0172208923398808	0.0032287538823528	0.0198714758765287	0.0115246027687882	0.0084186232464836	-0.00469789086053377	-0.00840740961739311	-0.000845218192571264	0.011363287770132	-0.141007728148888	0.0111850415164394
cg25396728	-0.00476813559440917	0.0116584421014432	-0.0199108178701218	0.0202814755710708	0.0584572679047129	-0.0901664402916868	-0.0228937460071993	0.0487513867238484	0.143720292519289	-0.174703990616135	0.013134053844429
cg20960833	-0.0347625144676362	-0.0145129953632256	0.0136706194534385	0.0430424797215756	-0.00137452323165131	-0.0539033947195283	-0.00948840728634266	0.0287231317633399	0.118826955792748	-0.0951556533111657	0.00897437756013962
cg20744362	-0.00552534273726585	0.0091625430881539	0.0627497503765077	0.0491230969319942	0.0475131750581672	0.0160544278533979	-0.184169215292023	-0.0235088151964718	-0.0894836946308784	0.0214684363260008	0.013013913541173
cg12135344	-0.181343661059166	-0.00913562684183047	0.0514428421027344	0.0185113353075135	0.0156611001976077	-0.00440323993304938	0.0217527537249416	0.0346217397237476	-0.0236835602869416	-0.00454516015979118	-0.00544059401729322
cg07875335	-0.0983808056365855	-0.0152993894078595	0.0696991288320134	0.037182567768733	0.0404612468702545	-0.0191174779748098	-0.0675332234281233	0.0228672336022732	0.062131479335528	-0.188264511526627	0.00578812549429234
cg04558175	0.0123119943514305	-0.0264853801021793	0.0203492407826731	-0.0110440248650268	0.041446603549087	-0.11060673601499	0.0171689559394002	0.0172018166291776	0.0016711349039273	-0.127478845975171	0.0222768782459607
cg01225565	0.00628916328263273	0.00238197827575713	0.00811209439604527	0.025637208009107	0.0287755787661392	-0.0229766761380986	-0.0247800057876867	-0.00230014753851157	0.00826998976993868	-0.0406982829919729	-0.00024317441234204
cg00083206	0.0907182868415436	0.0232316416158515	0.175213290547741	0.0146034270377323	0.119618222061973	-0.15483204012798	-0.189635536531804	0.0716006891135749	0.0334500646973156	-0.292747441207937	0.0268579753259516
cg07041748	-0.019842120391004	-0.0297691850727847	-0.0186696803985272	0.00715709176644344	0.0458922265979385	-0.0302626743601165	0.0227422760166408	-0.0121522723128829	0.0463769244007319	-0.147963936253112	0.0164996465211514
cg03604763	0.0284550931270338	0.0140654658599462	0.0735355085887829	0.0563351695356842	0.0394443219519136	-0.0996120848891117	-0.0045429851357881	-0.0288438482488462	0.0174500225958107	-0.24922682392797	0.0365890442663427
cg18197594	-0.0564146947709163	0.00908437762638721	0.0828631254059234	-0.00831088059697219	0.0656843102623814	-0.0156633137903961	-0.0524707405839663	0.052337747283274	-0.0174935099216738	-0.13019233955024	0.0121202041551674
cg17186388	0.0526665173877883	0.000702642528213038	0.0185740860464703	0.0344003050917342	0.0325722156259818	-0.0848268429415671	0.0469647791237374	-0.0234883459555373	0.0345044822661662	-0.112072208579092	0.00118289216652088
cg23565821	0.00833156754859933	0.0263042634321682	0.0330557754560512	0.00941039565628216	-0.0345259988816338	-0.0533384654515594	0.00135970842333903	-0.0205277835261783	-0.0625550353907158	0.0187489376974252	0.0165307853392856
cg10403849	0.00794658519179151	-0.00620710959634203	-0.00081614013137143	-0.0157307221716943	0.0151884032900128	-0.0436618847096093	0.0260252286657621	-0.0164685881144713	0.0495477145624957	-0.0278710865911654	0.00202394028976261
cg15901783	-0.00592343958409683	-0.0285184902105159	0.0316812200487744	0.0171171787494465	0.0605129122085638	-0.160195499717483	0.0129938805888508	-0.0178049576297119	0.0202378498208274	-0.185647019294841	0.0239687170006709
cg07457305	0.006797913873072	-0.0127197558842303	-0.00579636486422379	0.0501536830476261	0.00764508116711691	-0.0321618035068433	0.00874638222242301	-0.03475744663973	0.013664151607106	-0.14613480420791	0.0149511705868273
cg21734175	-0.0147847348553651	0.0074894851259851	0.0635557350244556	0.0382479941808832	0.0371942813222684	-0.145692345271475	0.01406147876416	0.0149547262571745	0.00667445949940768	-0.285682601543286	0.0273904656458802
cg04896115	0.00597677592076438	0.0642864453543881	0.0310888682278445	0.00353015543809568	0.0125299660833782	-0.0791758582664824	-0.0284588389175394	0.00976234323782449	0.0593598472639937	-0.245089035629493	0.022755552348024
cg22894896	0.0499754839295718	-0.0502151767740909	0.0211984655775163	0.102098693947683	0.0386383676415055	-0.0567753737761421	-0.0244013797388976	-0.0820860769103624	0.0143581714424665	-0.13554112021518	0.00376976535223036
cg02497785	-0.0371527796850416	-0.0523668175693739	0.133307031009242	0.0337937198349972	0.0617697469364258	-0.095335967020952	-0.0641192128142898	0.079486527415475	0.043667004500382	-0.25386811446539	0.0179380018028017
cg13220917	0.144161409540315	0.0309840116506397	-0.0129534687500091	0.0224985532608739	0.0852630373404418	-0.123177829504991	0.0122409934379592	-0.047318839323538	-0.041246774205206	-0.207551221882277	0.00477475470811937
cg26230651	0.00585879929276832	-0.00454426934372737	0.0188170586337625	0.00239436944185387	0.00622725480659295	-0.0289257690430477	0.0319031579746343	-0.00331528829506981	-0.00547273345380366	-0.0296315386952176	-0.0010670926419781
cg03365937	-0.00860948177122426	-0.00913837113710525	0.00545781053869981	0.0635173173433948	0.00665726417859568	-0.0575827171475244	0.0170275096863617	-0.0272420291466695	0.00272041701150964	-0.177765219527957	0.0156157049783719
cg05210671	0.0184734569772214	-0.0279848373535185	0.102680972050645	-0.0157204912772867	-0.0837587710079878	0.000795576262458974	-0.0513978904246808	0.0320586919375813	-0.0635709551849136	0.0374952708915501	-0.000668585473563953
cg24129222	0.0608528659804994	0.0336155960252008	0.0416327436828619	0.0317666791313806	0.124454004118148	-0.103674920485351	-0.0834644107967382	-0.00120700373769739	0.0874487161334151	-0.220682400333233	-0.00168565594899798
cg01795776	0.0247522349839861	0.00510555006908038	-0.0111160309693692	0.0349290027853762	0.0512516848777825	-0.087705243597346	0.0291934145558484	-0.00743902153527966	0.0443262345276336	-0.127611206865426	0.0192974383276253
cg11798891	0.00877089490941704	-0.00820398023194239	0.0296422380898685	0.029305105207335	0.0147239026443519	-0.0782645143466799	-0.0145543672364997	-0.0173230320054575	0.0680218421889705	-0.158034383343614	0.0153859038316131
cg15033140	0.0390529984657567	-0.0710669913713264	0.0307757519492461	0.00912345968240163	0.0466809752923991	-0.0812409830072675	0.0121851862595623	0.015336792247748	0.0632403911788089	-0.166852456646562	0.0113145446830895
cg11853697	-0.0270399505463791	-0.0130718594954176	-0.0370658678477843	0.0368458476136641	0.0155310850342007	-0.0305505508054853	0.0376774233184175	-0.0126038593158223	0.00318134058953371	-0.0653486778331192	0.00387921861938867
cg16511795	0.0182047203732678	-0.0154072279482952	0.0101309682282316	0.0613647762124453	0.071239237796565	-0.0558080330290166	0.0121782142392221	-0.0257642544482623	0.00792080782776604	-0.205784687482122	0.0154938750573067
cg08216684	0.0213305826364174	0.0247691415817797	0.0322803831642293	0.042934396437239	0.0167421937318653	-0.0450783203036933	-0.0136916211179065	-0.0283189053399089	0.0353287637711508	-0.322913336799783	0.0310453533376317
cg01664727	0.0268921058635167	-0.0284500716282497	-0.0297153342123678	0.0382585358912218	0.0517014273394862	-0.0777985492821504	0.00123783586496323	0.0998761589244852	-0.00629377788171871	-0.031063945387858	0.00969080619142895
cg02930419	0.0134264459288492	0.0399036799291797	-0.0145424764610098	0.0475543810383105	0.0481257983834167	-0.121364879248974	-0.0404777505281521	0.0504764242257675	0.067710519885815	-0.149709959395621	0.0153271468662985
cg09938664	-0.0110673272369888	0.0235751344603542	-0.0198311210141921	0.0497486471837573	0.0376945971494194	-0.0836523838746075	0.0120085365413709	-0.01694567213099	0.0276198676077747	-0.141770420838883	0.00538963112079679
cg12217291	0.0192303682693363	0.0261261123301012	0.0445989372051427	-0.0400439549505482	0.0141849886299672	-0.00602909833863694	-0.0873584093036106	0.00183025852845508	0.0346995418238893	-0.0511647268529448	0.0149450155965795
cg08877188	-0.0256477800133003	-0.00508073265741898	0.0757903718568108	0.0309189826104273	0.0395527334862895	-0.0748280843770694	-0.00506149905719057	-0.0535386674647156	0.0254243977223091	-0.334168682919761	0.0370413288775578
cg13047869	0.0310475130559337	0.00125055382161098	0.0434211357585678	0.0402622246067071	0.0198424795815224	-0.0412200203359355	-0.0186637851038107	0.00298451897656031	0.0185218252993646	-0.216450730107578	0.0164654293231911
cg23433008	0.0261650442389396	-0.0757831123244654	0.0279142304177209	0.043902911324454	0.0705676033941023	-0.102014698884399	0.0261823768122417	0.0231787913706138	0.0504956950792485	-0.237546262225315	0.0279430913782646
cg21024112	0.00727131059454337	0.0432324071306311	0.0243316355422423	0.0676302918374877	0.0335126095995456	-0.0861810961888595	0.000449438779643517	-0.0531578588084691	0.00100197057252571	-0.200620684155893	0.0129967687028458
cg23887948	-0.00163352634325295	-0.0392215658505332	-0.00746593958108785	0.0484799314769657	0.0425264000245711	-0.146832666271426	0.000643305822704897	-0.00234857411130762	0.00830628025190177	-0.179678128063574	0.0206417866259168
cg17512474	0.0344358406692462	-0.00061080232724946	0.0603930460297631	0.0661504197298817	0.0272759785455977	-0.151523774165835	0.0205841890479741	-0.0659894858851372	0.023468183663016	-0.277426613665289	0.0108241631050036
cg13688889	0.0370473684196235	-0.00475458380104325	0.00755030484957102	0.025816170123988	0.0133622244737644	-0.0261070436331625	0.00167721017996937	-0.0296735773225709	-0.00371518851093387	-0.158154847936359	0.0169436794605875
cg03680291	0.00422564942156263	-0.0255547675805955	-0.00213889394287554	0.150459790500877	0.0105720479250659	-0.152122844254032	-0.0408508828903514	-0.0669086733089448	0.130566675761482	-0.195630995723932	0.00467890620706618
cg04094751	-0.0323471522603006	-0.00317050498405889	-0.0218005559754266	-0.0282306721020897	-0.0105646622424401	0.00657617841181451	0.00894391426588757	-0.00599700643022654	-0.0224111371402695	0.126195595967226	-0.00367916713667885
cg19503249	0.0294938158861391	0.0140214770440258	0.0315624542649858	0.0440997039235526	0.0153290957486745	-0.110998521699456	-0.0262085668767401	-0.00640014808721317	0.084218926488063	-0.243278066564599	0.00293783478535402
cg04004904	0.0351632875048227	0.000919599563623167	0.0258399528889959	0.0358672379239171	0.0281229564804897	-0.0224016038529192	-0.00294978245872755	0.0227909949622466	-0.00495094688463771	-0.0924912982591856	-0.00680961768183679
cg20092736	-0.012958518865289	1.97305293822905e-06	0.0251710850303399	0.00628272543188996	0.0432730467952174	-0.048147330562015	-0.00588603438089671	0.022467723734987	0.00210730555180981	-0.0829936222936002	0.00192796957944335
cg04690110	-0.0056349289701741	-0.00658170601745706	0.0315866413629553	-0.0285740947355193	0.0236796541843631	-0.0653101346954894	0.0192534642170996	-0.0188607697522238	0.0345105925629893	-0.113940770542734	0.0308561016965359
cg14728380	-0.0286312182787555	-0.0353264748099604	0.0255533757483633	0.0609171160702827	0.0345930900752171	-0.0679438404785406	0.0145613354968816	-0.0090138683555082	-0.020309678325113	-0.124540886211007	0.0060127628663504
cg16530382	-0.0541842242761125	0.0505888531418328	0.0147578883110485	-0.0251601351458448	0.0346200644856922	-0.0517396163510488	-0.0393989231502795	-0.0129967608910272	0.0562596978096083	-0.085993361126314	0.00744275817008782
cg24654266	0.00981404013852167	0.00854186019796254	0.0375863968740576	0.0241041190859217	0.0970667019963062	-0.084415881437991	-0.0784821579782482	0.0616737964874475	0.0501552567091569	-0.113058586930274	0.0294669701837694
cg01020079	0.0812878882933839	0.011649837398825	0.0727009907615202	-0.0336757172657472	0.0188845730546659	-0.138904113392598	-0.00527850852623262	-0.00374618536747354	0.0483813736301178	-0.213132996480315	0.0437304712231176
cg24652615	0.0837822714896663	0.0227526531270744	0.0195562254367	-0.0443044165607449	0.0299696718850143	-0.0355072132433586	-0.0688897326238254	0.0258749562636329	-0.0850816083941756	-0.151575564599159	0.0157386571336209
cg02151983	-0.00812433001072899	-0.0161187976226264	0.0329353913780531	0.0233834079257828	0.0419858021482572	-0.085252585950891	0.00659178679237334	-0.003369039967338	0.0222353392889547	-0.112284078842173	0.0292123651756098
cg04631458	-0.0194322424691624	0.000312589479321416	-0.0238949940577759	0.0224931645441122	0.0541340757076886	-0.143036540343217	0.0791500418026724	-0.0360768231211849	0.0234039086866268	-0.186556470689307	0.0159407662236881
cg20427865	0.0459030603627851	-0.00893929555827267	0.0693294982737313	0.0192728756271418	0.0376958825824774	-0.116887100806	-0.0295040669345902	0.0242080660173727	0.0128410350093033	-0.283283052876059	0.0363390587095482
cg23657179	0.00973727875488423	-0.10622453616316	0.02592149417015	0.0591529628691692	0.0258130052486043	-0.169693090766296	0.0459088353809544	-0.200796137143472	0.0890455085209616	-0.222181761200205	0.0178463871983422
cg22532774	0.0949613296438467	0.0167907799543847	0.0312041819667059	-0.0642389004744521	0.0779824006768951	-0.111282880782832	0.00419956113444149	0.0347910234563482	0.0845558229959691	-0.228274021378231	0.0439925382082404
cg22166883	0.0173258958755425	-0.00549739293400682	-0.017271747713691	0.0130866844683378	0.0188702904331683	-0.0766808956770878	-0.00278696343739789	-0.0603678872237957	-0.0110773106301276	-0.0563581225642629	0.0116925338243643
cg24024660	-0.00194329480063488	5.1892006694138e-05	0.0601287347642214	0.0232444806519069	0.0717388005333563	-0.0818902097347146	0.00310186155407452	-0.005363833567366	0.0808718704805967	-0.255937689246265	0.0126656870258671
cg14688662	-0.00624299410690347	0.026300546222956	-0.0006227029315543	0.031776590845816	0.0143797939646768	-0.0195463434266446	-0.0107996072146402	-0.028142272376395	0.00703443758974749	-0.131636404830749	0.0100294397776308
cg12288076	-0.00160207552909557	-0.0439471296984288	0.0270525679556152	0.0494875700921516	0.0787630336841223	-0.0964361906589083	0.0270944940888769	0.0352962485071314	0.0136365999663262	-0.195705499343134	0.000810309276016136
cg19447221	0.0163683155486157	0.00870043561235666	0.0129471118083713	-0.015515571209869	-0.0155414372237982	0.00930264093007212	0.00284180152482009	-0.000614838889511288	-0.00253972873579523	-0.0391058765215785	-0.00557763530770908
cg26587870	0.114520825572063	0.00385084306312981	-0.0321252336736196	0.0322744238990419	0.0614143205829033	-0.131455789240878	-0.12234578500875	0.0159737305822441	0.0950481543309001	-0.388262851395847	0.0518961227279033
cg19362196	-0.0010428744635664	-0.0179584048554486	0.0529171853629821	0.0542463130356169	0.0827333625236287	-0.164080407032419	-0.0319933479440017	-0.0139544661190131	0.0425169583839102	-0.251893847326487	0.0270288458529124
cg10401489	0.112463153586229	-0.0413413898858725	0.0369050516391034	0.0200600013313176	0.0836498619819867	-0.133367555506419	-0.0256639665158121	0.000421735574717665	0.0225544803161836	-0.193721051975829	0.00965409868239207
cg11684897	0.0444213917730213	-0.0281018126009182	0.0746149430368376	0.0516734043094101	0.0345190007753131	-0.10021158553656	0.0145155548133721	-0.00612545878905951	0.0167583232922529	-0.215745060293221	0.00502688665674377
cg13300939	0.0013470258126049	0.00938220993849247	0.039712419894252	0.0447418500335398	0.0154539026830795	-0.0470423126395532	-0.00868297442872612	0.00262768494205451	0.0140193382063742	-0.225771631450352	0.00690136043003867
cg13187827	-0.0239615631013633	-0.048029420905226	0.0116916900773652	0.00953996106566244	0.0919959254782307	-0.179797339259782	0.0782333874798035	0.0784349941122212	-0.0392638680712535	-0.267156658966275	0.00731688223986904
cg22079043	0.0861929570640319	0.0203822643832966	0.0872716115324336	0.00777124159622317	0.0358477252923814	-0.16016281682844	-0.0653696637105859	0.0284143559732356	0.0369469701101683	-0.175910085104218	0.0285098932565637
cg24169822	0.0723991824755522	0.00590439654906829	-0.0558606216384857	0.0462170863332737	0.0464293672806053	-0.0916476570920803	0.0338694035230608	-0.0923878474702416	-0.0539838438893029	0.0980276063443128	-0.00114387508140755
cg24002541	0.0854115903482217	0.0815793122384147	0.0518538633147065	0.0501663348906968	0.0708653569819068	-0.138463816461391	-0.0333157191597764	0.0413629866218772	0.0289693113540183	-0.227524533623952	0.0191454732320927
cg15013527	0.0210793119976448	-0.0765504305676662	0.00628425259804406	0.0517551751888673	0.0670786575561534	-0.244834474566674	0.0638204537479755	0.0879842654447812	-0.0459322121924857	-0.149941722588563	0.00118294564094763
cg12277789	0.0186901882649837	0.0274274471727751	0.0184698691219908	0.00238021948286096	0.012434451198471	-0.0570119950959969	-0.026856321931007	0.000595446851576889	0.0298568497890834	-0.135531790585125	0.0214591015417799
cg19489705	0.0384082657516811	0.0156572777450075	0.034087830186787	0.0361507452521313	0.0175291710812433	-0.0356517490859385	-0.0142437194324662	-0.00545790757517034	0.0170700244983701	-0.232726666493819	0.0153583109630793
cg02850715	0.0500469798094486	-0.0185786760643301	0.0295319119384973	0.0347995270849224	0.0145592911416011	-0.0723916165775336	-0.0144517002445638	-0.0556836501932909	0.027630308030333	-0.192373286725522	0.0089237108064286
cg22094845	-0.00824719646661473	0.0118623427931019	-0.0122099648792242	0.0191684738047114	0.0419841827029307	-0.0898091013827285	-0.00460278643333415	0.0118240909852575	0.0791786110147871	-0.117474934211799	0.0229425422645091
cg09629631	0.0483698543906027	-0.0416190304438747	0.0482074279950341	-0.00145208757604742	0.0420516981415332	-0.0479321973302725	-0.00669688307537509	0.0103902747473631	0.0627594695994189	-0.16727011482538	-0.00245106379492787
cg00489772	0.0118556758004391	-0.016032541467106	0.0332311693837034	0.0442325597963661	0.045047282659772	-0.168603346242082	-0.00345164409492138	0.00512476266724757	0.0201140370552191	-0.162162040763766	0.0234273092026432
cg03315230	0.00833113121775379	0.00300323398033535	0.00523589105881368	-0.0183790548299074	0.0336457037577322	-0.0756879982325684	-0.000823999765119896	-0.0236753903634552	0.0215384234282046	-0.066261847028636	0.0193862903366308
cg26404511	0.00252057212961607	0.0396972391247688	-0.0164937241992805	0.0212934843290207	0.00244152659462373	-0.077508609187616	0.00671575097630632	0.0296875672486951	-0.0506764546630183	-0.0238415160397325	-0.0081069131608502
cg04671739	0.00830695132318615	0.0102351609521408	0.00326023444833129	0.0246475186419154	-0.0150078896813602	-0.0608349703667716	0.00877000520593243	-0.000602690211115573	-0.00552057409215618	-0.147805227922255	0.0238728810874334
cg23197405	0.063681524027395	0.013170952740991	-0.0434151666068175	0.0334642331096951	0.0135124013192328	-0.113202027623475	0.0261039417600369	-0.0429372469630137	-0.0501442548134908	-0.102330887147527	0.0247305562768622
cg10892403	-0.01083909667109	0.0224659971121989	0.0184658133880131	0.0389923230481717	0.0525779700885553	-0.0926165425536926	0.0210536095270335	-0.00269710531621846	-0.00541486574081167	-0.162943753550158	0.0137785789678704
cg14972155	0.0582144223780215	0.020956241709118	0.0139052941865578	0.0213547951406253	0.0142263299952642	-0.0726568584439461	-0.0379156006059236	0.0120440347745174	0.0515571900596348	-0.114366215689908	-0.00261833932843272
cg03954086	0.0192529699298869	-0.0224894716753123	0.08206035126626	0.0367019068038098	-0.0121447854550332	-0.0813735118522369	0.00738165644246164	-0.00473041694598958	-0.0230196599159958	-0.165087858234558	0.0203801935341563
cg27251412	0.0539770235265055	-0.00500422894517916	0.0691749326973371	0.0610891147023557	0.033443903630588	-0.166144572896803	-0.0333709538609205	0.0127436968230184	0.0944742132995752	-0.299464952259888	0.0313842968257866
cg04797061	-0.0221471887826939	0.0100962775870102	0.0750940794124007	0.0417875530455123	0.0298749766895751	-0.0799895734871317	0.0119420248155233	0.00662649021067906	-0.025268019758234	-0.205959088746605	0.0382681648635053
cg20421058	-0.0843250411059008	-0.00730134755084283	0.050481274282198	0.0858259043491139	0.0354670367764165	-0.0864494059693659	0.0464379898786959	-0.0412642593864677	0.0770628485977203	-0.245970349614039	0.0142088862240277
cg13762474	0.0179400683065966	0.00686676871195698	0.041529660300031	-0.00382400466398493	0.0834396134111013	-0.0634173492554193	-0.0240466059065693	0.0352445257629874	0.0833759856011122	-0.189240428932268	0.00746276549151814
cg24696183	0.033077871484245	-0.0395429808345975	0.0255000450913305	0.061508069496022	-0.0232799470224538	-0.173464213678602	-0.0100475039611037	-0.0525901835513749	-0.0110134778578464	-0.294707914518499	0.0493670414805563
cg01461856	0.00642190008235672	0.0288050334746256	-0.0161790377476048	0.0428249055138172	0.0160179166377214	-0.0821529637985485	-0.0276904292065504	0.0397528018822291	0.06330507422362	-0.0941204793425021	0.0102469777438935
cg13411060	-0.00109322923568354	-0.0490865459858273	-0.00369293186685177	0.0790170766962837	0.0447722415137067	-0.102989734160887	0.00860989269253343	-0.0587344212922964	0.00128840462431951	-0.175169913366395	0.0174586990283625
cg26168643	0.21099199118114	-0.0102637375354709	-0.134942336438649	0.0359154373112182	-0.141701878558588	-0.0599632361598441	0.0535404805463039	-0.116021410088543	0.131585458280981	-0.064839371751959	-0.00202645302048275
cg13792913	0.0095638549669957	-0.0215400721499253	0.0395114762661514	0.0301966335347737	0.0213943513704867	-0.0524113143374106	-0.00535097347720631	-0.0155286579981075	0.00275527413601521	-0.158073764611898	0.0165528863764176
cg07914621	0.0197093182495277	0.0287317461819466	0.0519274868996837	0.0445930450567761	0.0342235777154129	-0.168009817921302	-0.0670095592322534	0.0541418477578193	0.0547491003411907	-0.126446320492187	0.0226878575837024
cg04737087	-0.0111605378431439	0.00456007563765989	0.037509076623391	0.0502521914405217	0.0113871628197248	-0.0618682916467354	0.0192122332649046	-0.018687773048573	-0.0122364502525627	-0.168893849698876	0.0226651558338305
cg11450541	-0.0234391925174597	0.010798255600736	0.00360779766844211	0.0104156691418677	0.0806275903330355	-0.0364385599078955	-0.00881018652598415	0.039511955595444	0.0556421693614395	-0.262370941040486	-0.000346300035272758
cg15078284	-0.0540356748445936	-0.0455891948971462	0.0196295337987399	0.0752082839656329	0.0374545038951869	-0.110334804744684	0.0452975873019717	-0.0745006392220028	0.0527305896010798	-0.248774273461881	0.0237614321134158
cg14916924	-0.0371620542505777	0.000255934691813639	0.00220895276994911	0.0302530047225381	0.0599906881082576	-0.0695537924558835	0.0115574032905115	-0.0496579033906538	0.0875120536163006	-0.138047519504607	0.0144030745232493
cg09319828	0.0487162788710688	0.0174665687578035	0.114104236199402	0.0279435345233494	-0.0562200436630628	-0.101303970631832	-0.00166837247774453	0.0468079929225696	-0.121461503811744	-0.0708410875109188	-0.013084754037844
cg07524919	-0.156327232266684	0.0536134227255792	-0.0178210494502262	0.0300490555532994	0.274884614863309	-0.0545753728395007	-0.0443425363784176	0.163788793424736	0.0580725724344182	-0.160489538288158	0.00760068920246073
cg05714552	0.011890738418382	-0.05985752186978	-0.0147121096829631	0.056272954225803	0.0511307935595835	-0.116096016167919	0.021046400080288	-0.0466893167118605	-0.0210163880995117	-0.169447810429156	0.0135590253393908
cg19774782	0.030362899373093	0.0202846737781862	0.0233544112056857	0.00507712471407648	0.0455288588666538	-0.0894834129080329	-0.0182750341770455	0.00426707601874776	0.0607651846173718	-0.153760193933402	0.0343101460049747
cg15445037	0.0322233742390788	-0.01275931992298	0.0234037837475199	0.0247747976847135	0.0250788896577237	-0.0117059759934975	-0.00663783693896524	0.013180697132429	0.0316261190581205	-0.177439567404234	0.0179483310694578
cg18144560	0.0151267772824179	0.0216327787601477	0.0223219835210248	0.00343713499651443	0.00826706301862594	-0.07704815151649	0.00923492382904418	-0.0187913709713043	0.0486916470352652	-0.0864987400728831	0.00129842847292408
cg02276070	-0.0236604864032661	-0.0255377741485328	0.0481985986658302	0.0571228245450463	0.030649566353232	-0.0550644733190671	-0.013767417025479	-0.0080989935934955	0.0256228702543379	-0.224949943030225	0.0198128607377275
cg13607218	-0.0230221141179708	-0.0079555964123891	-0.0275145479998588	0.0333439038790697	0.02530882475235	-0.0730546855330915	0.0333619943548397	-0.0396404798939883	0.0260326643618886	-0.106717678920593	0.023781053231442
cg27584013	0.00541207356009679	-0.0135691512322153	0.00196189166723558	0.0362311111077078	0.0232196202588051	-0.0564784264981515	0.0166105033368275	-0.0224131562461606	0.0275719077306422	-0.169077601334496	0.0105792163247962
cg23626733	0.0111161034905617	0.0130593425832029	0.0421696291733933	0.0430906330223465	0.0157131783298069	-0.178906262591168	-0.0401224131241143	-0.0303645645312846	0.0444616795242021	-0.183736181821675	0.0375797531275768
cg10413861	0.0206782497000344	0.00304118481632741	0.0130425743604756	-0.0832405307113911	-0.0139222536807316	0.00824290151467503	0.0494156672489087	0.00466869828471634	-0.0476805878177678	0.0401134552080206	0.00626570032026069
cg00760562	-0.0141752561429038	-0.0312472990621867	0.0579613258864067	0.0188971302595116	0.0706030157384693	-0.102022330382214	0.029355474896438	-0.015609805161386	0.0203650393589769	-0.221624735921618	0.0238151986461505
cg05566455	-0.0389909556329302	0.0697982694333373	0.0976463310208598	0.0931981664407732	0.0116418200738909	-0.219040494169597	-0.0189930365828956	0.000475556720598558	0.100659053273643	-0.189505950652356	0.0152146275046643
cg01215511	-0.016473765400167	-0.0645492129043204	-0.00871337190036157	0.00663319850364217	0.0593641565302722	-0.120485728381784	0.0323400920283668	0.00641966554121784	0.0573420054845553	-0.148433322145361	0.00533045380522592
cg03340760	0.0228776669855968	0.0343202802081828	0.0599975044937965	0.0311529783537948	0.0635824250988696	-0.0904469051151059	-0.0419093046421483	0.0290046221619591	0.037120059819594	-0.267687296067152	0.0212042076960528
cg24406898	4.34433169105826e-05	0.0553610377696257	0.024654586202833	0.00216629264505096	-0.0213712860671099	-0.120281653376154	0.0402694694226913	-0.0486619624715224	0.0335126585685408	-0.0916700892058345	-0.00397324908123594
cg26292895	0.00396859308513739	0.00629107253107978	0.0385305836658722	0.0446164089675267	0.0182019944362691	-0.0645663900612893	-0.0144724923455007	-0.00299068102317091	0.0220501473900748	-0.18404084163785	0.0213670630778794
cg16788656	-0.0138814783407856	0.00624657613396984	0.0250167671171239	-0.00149438631813589	0.0308104678668069	-0.0607223411997058	0.0126031137869958	-0.00383384925006844	0.0348145519828016	-0.119058138180454	0.0184930326942158
cg01751047	0.047170990704193	0.00228061952380945	0.0344358223621463	-0.00274327908981549	0.00121388619384818	-0.0788588351800192	0.0127802113734808	-0.0208621817883367	0.0227677936186801	-0.143792044758896	0.0192123858264842
cg19093295	-0.0215706069277434	0.0150114775174215	0.00335576732876194	0.0115754940696921	0.0119639743245932	-0.0484213693947489	0.00731121702187617	0.000381293873904252	-0.0132900738061325	-0.122165670160573	0.018664000972605
cg26767081	-0.0157371507646294	0.0623473321746752	0.00893660140848382	0.00382095968639469	0.0436528941964131	-0.0598694894392703	-0.0323658898284218	0.0214432752856865	0.0889313536951787	-0.0594252179301542	-0.0256382625747355
cg14971320	-0.226983784785105	-0.031193916263672	0.0579624245713609	-0.00422549792187241	0.0613821054750655	-0.112937245303135	0.0640957888424009	-0.0860113953684568	0.0417648103621466	-0.161821421550196	0.0451198475525579
cg13442016	0.0254675683114116	0.00213979271271097	0.019483298826767	-0.0332538963850083	-0.0135153785371658	-0.0213231801093997	0.00227498711651733	-0.0552767943816199	0.0181577361404222	0.00427675439589384	0.0277354796979322
cg02978140	-0.00465079414535484	-0.0519495760325246	0.0604011639979923	0.05900704334124	0.00557556879463211	-0.148279716873153	-0.0850270376573535	-0.067110037339409	0.118185382566648	-0.223039480655951	0.0250572875967232
cg07290269	0.0307023162781174	0.015441726604736	0.0625955994719619	0.0607558750268639	0.031414317930147	-0.103421424466377	-0.0217275781053031	-0.0034182681074928	0.0421083499989552	-0.31489914211924	0.0313425693977
cg06023345	0.00952093492705594	-0.00942875503019557	0.00803003037626291	-0.00727184844927049	-0.00522748755262045	-0.0192810665177733	0.00571130042719116	0.0600145207546378	-0.00256568848951599	0.0197453145434895	-0.00309274203279326
cg04001333	0.0383924430057081	-0.00365649461627736	0.0245000362421988	0.0104250148466672	-0.0202690228486136	-0.0709583793343488	-0.0421873815255221	-0.00157093072714495	0.0993922439002743	-0.126466934907441	0.0321612094560193
cg11945297	-0.00845138036580118	-0.0712184673351233	0.00661117001960793	0.0649924209884659	0.0577431231328534	-0.16879243209836	0.028187233000457	-0.00136389703623342	-0.0221023101055037	-0.163779756045634	0.015970450420682
cg22535729	-0.102114913198777	0.0186474588623462	0.0290780385389038	0.00275070708822033	0.0475282712194832	-0.022890493517947	-0.0599187377210496	0.0145574957128052	0.0627420974003416	-0.133778026775929	0.0127755002529342
cg22249752	0.0748901052938553	-0.0215426993001867	0.0192235526731789	-0.0285975553928192	0.00579298670027644	0.00188405266352278	0.00308849642195557	0.0820121919063427	0.00727937474739083	-0.0379204904392111	-0.00441777591280491
cg02939598	0.0397813263013868	-0.00350378259426691	0.0714923674966949	-0.0024025913454746	0.0420408890819791	-0.0181422876898259	-0.141215112518766	0.0155384790530592	0.0473045378225407	-0.190347487195056	0.0143127274526952
cg11676353	-0.0365385001955107	0.0214086137014124	0.0300002105111692	0.0489431723280678	0.0157602524729303	-0.0553193604706999	0.000801352835681367	0.00540732722318173	0.0376099670767465	-0.160227624703518	0.0162554215672356
cg27385590	-0.0820251765746635	-0.0532308110744045	0.141523791758343	0.0642420223378062	0.0426532702572571	-0.091747748861629	-0.0428487827990891	0.0371074315072889	0.0652536187199446	-0.192373293728803	0.0148098739422327
cg07554053	0.0498933876552675	0.0290253838497528	0.00474625877102808	0.0659330211534702	0.0321321293017993	-0.0527030661478598	-0.0309411390270852	-0.0377636155968524	0.0347445672249556	-0.314047537160152	0.0332129709205323
cg06312846	0.0179454360222201	0.00126294914377664	0.00571417066864828	0.0385042245071844	0.0314258263623383	-0.0913632387374469	0.00210624775807785	0.0116872975268196	0.03934738005445	-0.128192215251749	0.010396973962319
cg03902201	0.00602223072281198	-0.00323765721828156	0.00273023299579246	0.000767078225891189	-0.00050615611640717	-0.00589529971144515	-0.00925657096219995	-0.000579749344547622	0.0368401337077773	-0.0159005992548194	0.000725767355233235
cg02136452	0.0923320760469263	-0.0265473052452141	-0.000375289100774446	0.0411463375094262	0.0237715296348661	-0.155290874722835	-0.0029253915626656	0.00799400201428369	0.0263803128137066	-0.155333081472887	0.0255853445470156
cg02608963	0.0453522385371143	0.0202559564607726	-0.00338005836563757	0.0130194777412846	0.0328482288304424	-0.0956933261640282	-0.0246909755328858	0.0550578297537348	0.0656375113784448	-0.199200389296391	0.0181143975972997
cg27379787	0.0558718673298216	0.0145351326527048	0.00412747224305495	0.0122618799101906	0.0241940339786655	-0.094802695762297	-0.0243346098671414	0.0293781717056245	0.100396702994903	-0.180718757114682	0.0250018703752389
cg23878875	-0.0091394215579759	-0.00985359692977892	0.0344814284393129	0.0286741681017931	0.024445679771144	-0.0844718076193959	-0.00437083025772277	-0.0231089216545783	0.0423371783190844	-0.146364168959471	0.0158970722043635
cg26580609	-0.019559726673289	0.00727303610659934	0.0428395637514182	0.0425991322303876	0.029920386725492	-0.0551368762147303	-0.0515487143136802	0.0244669261032174	0.0392321089817009	-0.149269060805099	0.0119015910322183
cg01147352	-0.0278317135625984	0.019862483859738	0.0332772830608406	0.0259223464652311	0.00558256592520938	-0.0757897573478131	-0.00245590177900209	0.00982056460098843	0.0330665436728685	-0.101892918564454	0.0192829335535583
cg21846790	0.0369303866855247	0.00735955467427252	0.033348352932048	0.0441090714225592	0.00448119867476214	-0.0710542053239123	-0.0344084190591191	-6.17750032496445e-05	0.045983513054997	-0.170295783493419	0.0142206796340444
cg24406754	0.0478659913240796	-0.00649207256907908	0.0384750532520788	0.0337425077469804	0.0273290669300052	-0.0365509368257732	-0.0215805369734954	-0.00670592119981046	0.0499022856719254	-0.203831762242446	0.010297529814994
cg20371401	0.00859328432686818	-0.0232475882920886	0.038645101251371	0.050440260119383	0.0268423583908983	-0.0631629037609929	0.00558533289969933	-0.0427059527122137	-0.000313787814940736	-0.139928221313157	0.0111623555006785
cg17288288	0.0557879898088741	-0.0296184576172917	0.0514847672920111	0.0236127068187402	0.0378963904344967	-0.147297529510472	-0.0580283881438532	-0.0266609854656162	0.0141582798172175	-0.165443703083328	0.043549707944339
cg10158997	0.0388934956631855	-0.0112724511133791	0.0200416981114765	0.0456260061611024	0.0412990631377928	-0.113867233616302	0.00394516675290686	0.0164137632264102	0.0112604693025617	-0.242928249509879	0.0144802422976678
cg23989336	0.0807531806444478	-0.0365284054868599	0.0678478129426342	0.0417554474148504	0.000563374831137561	-0.144810758740287	0.0294809931161653	-0.0176355948361369	0.0140726199121117	-0.249491305298329	0.0414831001654093
cg09948179	0.0106275062157443	0.0236829032698756	0.02028116667558	0.0258248673036767	0.0229091213147484	-0.0253783108324078	-0.00277654228710157	0.0031242854233183	0.0306322466892497	-0.118739343347303	0.00919243190557742
cg11414913	0.0357586749240457	-0.0358588917304592	0.0229296379306456	0.00483053178840749	-0.00708528653344712	-0.091866992487323	-0.0179754399969144	0.0171483211259531	0.0934160284798259	-0.108439061646189	0.0202885775712239
cg17757980	-0.0219310606113769	-0.0154358289091186	0.0581003559110294	0.0338508430732839	0.0604689649825309	-0.0917857662383814	0.000612445785681225	-0.0230626595329483	-0.00365718543444675	-0.17739500436423	-0.00474764148593635
cg01015662	0.0605714154276569	-0.0357336052794853	0.0570863546864429	0.0334742253751945	0.0426759215177299	-0.0636239867100071	-0.00433821340841103	0.00922872251662726	0.019821327724501	-0.330206559050354	0.0184853837263575
cg20971045	-0.00750867367818547	-0.0124176011401424	0.0128146931038781	0.0464613645182799	-0.000599607743307361	-0.05681552473607	-0.0118622873094065	-0.0429498507262532	-0.00759316436581633	-0.0386728250918707	0.0103800495303692
cg15682101	-0.0482279775585213	0.0745008749040173	0.0481200843195275	0.0639047039182735	0.0315037071228875	-0.104740298362066	0.0548410072688959	-0.0425862114541764	0.0417705446984241	-0.23974685101144	0.0213648050509914
cg22841667	-0.0299400814650895	0.0558362814930251	-0.0555342350031167	0.0302253884563935	-0.04811278035326	-0.0183170986565902	0.0102772384735742	-0.0291111254176434	-0.061492715173504	0.137677548919126	-0.0106993718359499
cg10429573	-0.0412347837594952	0.0411694714700125	0.0463599503033628	0.0172494481364595	0.00562270609760601	-0.0679473493525008	0.00599213078771464	0.00287638269684303	0.0566981025712837	-0.130932024321934	0.011949501305775
cg11386011	0.0448439925429945	0.00440709504668749	0.00844016545339792	0.0507634714877629	0.00255263984424013	-0.0895811089523269	-0.0101186340467591	-0.0219158014840259	0.0316372120663764	-0.211717083741375	0.0113367499338076
cg07068045	0.0750417757624514	0.0520165192840092	0.0653168185505594	0.039018084089021	0.0370689052090502	-0.134362944095265	0.00258852048114441	-0.0407271279155443	-0.0100239857230687	-0.29671283713316	0.0236168970548352
cg25317157	-0.0229052364530147	-0.0109361464859289	0.0273092432058607	0.0621203137953027	0.0489014570669368	-0.124897877063116	0.0215490253205964	0.0323092739361227	-0.00429421003462661	-0.200255964139169	0.0186572152088574
cg17506621	0.0454115939930568	0.001304920696049	0.0233392493907273	-0.00347952798468802	0.00998302474910622	-0.0499462426760887	-0.0409701450624286	0.0219175291660933	0.0720137439938442	-0.140774294890639	0.0110954773761453
cg01695406	0.0217215397424392	-0.0540107785452326	0.0323741395408855	0.00246799615870599	0.0313711904097899	-0.0813204912051413	0.0590546376645365	-0.0622588133740016	-0.0362191661237545	-0.17167054105502	0.0121093488867572
cg15721584	-0.0254993841943097	0.0220214685558025	-0.00837941160816911	-0.0100372529623368	0.00866078207579239	-0.0898340927256364	-0.00151065756486761	-0.0658014858016052	0.00594831620146654	0.00502895876136478	0.0120761269386732
cg06621452	0.0295589547277065	0.000148748852812826	0.0295887255412182	0.0281153800567307	0.0156674528597611	-0.0778212379574836	-0.00717669015936058	-0.00967048073282839	0.0162849914208452	-0.164288552350657	0.0183702932530502
cg05224659	0.0868842733613852	-0.0731158910078568	0.0756458486847571	0.0420440527034019	0.0170101595508199	-0.321729743687655	-0.0207209673039557	-0.013193175597793	0.0844321577547961	-0.292274806239928	0.0542479772921722
cg22143285	-0.0501462131683631	-0.00147833263878872	-0.0174887018783229	-0.000829486341106527	0.0297766441172047	-0.183500748970501	0.0379792726386149	0.00189907507118758	0.0233244925100912	0.0789966851676171	0.00235444672225049
cg18135555	-0.0674908147311708	0.0228336705919107	0.0625808225961695	0.031297266359062	0.0557603554066549	-0.0493071646595051	-0.0306246493869508	0.000266551915379513	0.0646676043389223	-0.259114000280213	0.00541954433063436
cg04217177	-0.026642617991493	-0.0352555895507792	0.0785084029595848	-0.00505714439048347	0.00820049598814682	-0.0933813676571136	0.0254355877120277	-0.0764522838500395	0.0427684520052577	-0.216091828234719	0.0231921543204881
cg21136104	-0.0918327790602239	0.000251078139389309	0.0120890306398498	0.0907409303612785	0.0535510935427424	-0.0502019904214521	-0.0636886785447389	0.0343712337081497	0.117088106987059	-0.198430576164261	0.00586121715288215
cg19763471	0.038362264888775	0.00474461048448038	0.0493277348560812	0.0183488532790323	0.0188126612165039	-0.0686887345984319	-0.00648522698602107	0.00497986135275031	0.00183661383236719	-0.207697688099103	0.0245540896620347
cg26145670	0.00232482706756011	0.0270418742087968	0.03065651579817	0.0611341358833919	0.0587661705058242	-0.113124811947826	0.00420469543176172	-0.043343039365143	0.0542902431868929	-0.255257931066571	0.0221407175730708
cg12288726	0.0134371939443187	-0.00363705518666556	0.0479363584961836	-0.0101209290715172	0.0451059042947816	-0.0990262268845853	0.0076619597405443	0.0107292487632072	0.0237881405282305	-0.213183644557668	0.0172888251985906
cg18329797	-0.0202307054010396	0.0122629979984798	-0.030518457683339	0.0110574308127258	-0.00465262229168082	0.0100847493782179	-0.011211108965163	-0.0252654398045186	0.000990476644964121	-0.000185446725264896	0.00505336334927269
cg26646118	0.0154320157875133	0.0164063253544429	0.0180251058189841	-0.0246459514412622	0.0270440081881446	-0.087236948355698	0.0220806784793961	-0.0110391082977517	0.0352441238465781	-0.10587137076318	0.00816024710887391
cg21306775	-0.0402442324254831	-0.000740297468458458	0.0038709672702114	0.0109958559848095	0.0352253724345706	-0.0499142801790199	0.0221181910392868	-0.010504755470062	0.0237889941475096	-0.0572282518419153	0.00696072672590019
cg24576535	0.0841062082730533	-0.0196853239627711	0.0766554138847358	0.015879776317245	0.071687738522261	-0.122983841791584	0.0336212646938263	0.0280621318402545	0.0330767637761194	-0.161300430391695	0.000703242059009591
cg01906695	-0.00350816156229579	0.0556679218900938	0.0288730498602989	0.071090584931519	0.0422814678448187	-0.135973084680485	0.0293715724444203	-0.0821763375445869	-0.028273084047092	-0.286634788002539	0.0157722395874435
cg27405731	-0.00212732408997553	-0.0383038637191146	-0.0362866610072558	-0.00140772590163896	0.0195622843111479	-0.110490093025925	0.0277893979434009	-0.00841302755907451	0.0151184346924548	0.0329085667411909	0.0056629579679531
cg07870378	0.0536562052195923	0.0114282285905915	0.0593644202349106	0.0247025550806942	0.0112973706105782	-0.074109795563506	-0.0284338983959645	0.000394183917188763	0.0201813587593045	-0.238726112752061	0.0254384208850369
cg08133584	0.0216597367612634	-0.0166973354685638	0.0155491182558957	0.0544332165967686	0.0241156645253431	-0.0999758315217405	0.00424183885343213	-0.0758843558277955	0.0121056728547869	-0.155396571553707	0.0214100838762461
cg26390598	0.0436984477200297	0.0195454641034495	0.0190949878624744	-0.00296883233931524	-0.0692779999440401	0.0158357194501657	-0.0300259728642956	-0.0319745203856413	-0.0887817422459538	0.0948315605165002	0.0145609837820868
cg20401945	0.00985996535965053	-0.00601473137478874	0.0227548778870927	0.0343708598124627	0.0463007761466919	-0.0565746557567259	0.00308645735113888	-0.0143344416588062	0.0463904728923749	-0.15404470450379	-0.00061088779069698
cg01217984	0.0107718623046574	-0.0268557080669184	-0.0223959798569637	0.0289856336750316	0.00813566584624221	-0.0178768537727607	-0.00164908542014719	-0.0733364572328168	-0.0168061487778784	-0.0231955862503714	0.00549817070697272
cg04159546	0.00444206545330526	-0.0198606826146911	0.0458143328185703	0.030324150896263	0.0114182470858049	-0.0943730886583497	-0.00171642225109877	0.000740159107130741	0.0179622744177475	-0.291710605753897	0.0488017895696392
cg04629204	-0.0182263198354267	-0.0701544691286476	0.000309128233244722	0.0129741961010462	0.0290177648035054	-0.0403805160375628	0.0189268205251471	0.00514220673020036	-0.0324947458812568	-0.109623044235563	0.00914573187083428
cg24506936	-0.0541832049997899	0.0360325635774347	0.0250385742913827	0.0210701994767711	0.00344307992993608	-0.0917034624620142	0.0284103912003387	-0.00805613855111265	0.0323477128218688	-0.15272706246178	0.0109772986240191
cg11092487	-0.00958837596087315	-0.095385932003045	0.0151106088910426	-0.0320274902230378	0.0344848180282697	-0.130906565966214	0.0631431071600042	0.0910114016529817	-0.0100729914293544	-0.0505290678338257	0.00215207592514821
cg18977541	-0.0402015284255365	-0.0236416938569478	-0.000918645213463657	-0.0117043399952763	0.037387291846516	-0.0379731675190177	0.0014917022662023	0.0201969285733708	0.142121820842995	-0.0404309487528926	0.0119185175994494
cg05130518	0.0209599137969989	-0.0160161687073831	-0.000335052868225356	0.0174206217596347	0.0423144487332357	-0.0607466722417681	0.0226055757034369	0.0293712876338798	0.0312445127008591	-0.109861178269946	0.0164219679885247
cg23769143	0.0283060026194367	-0.0367754537149596	0.0207121540594836	0.0250789775692515	0.0271597374688013	-0.0747063395427269	0.0182483026805666	0.000861731521804172	0.035149968489117	-0.166981478784607	0.0164953102794413
cg11857646	0.00227152674805859	0.000154689597850744	0.0241405151230467	0.0407382112815309	0.00960700281928605	-0.0712872032123361	0.0330473917302956	-0.0324900023495905	-0.0218520871475422	-0.143813384685807	0.0147535771297245
cg09560161	-0.00306964385622914	-0.0179624473558521	0.0199298265706893	-0.0199526134750645	0.0420329988308444	-0.075150309022384	0.0227755969701891	-0.015893609197089	0.0154975775054685	-0.0668083988685511	0.0199727884171354
cg19273694	0.0115098816490381	-0.0445534056109258	0.0129104522889915	0.0322846449601647	0.0701415846154418	-0.058054677502434	-0.00209670636843062	-0.00129606633240668	0.096585448994686	-0.158821252820919	0.0127456315521369
cg06086012	-0.0089527569531799	0.00839156426730489	0.0291629278980003	0.0408486986862797	0.0383340164916025	-0.100742235648659	-0.007803670179783	-0.0174352400679158	0.00682412040924165	-0.168306468493322	0.0200749456608297
cg11521079	-0.051361816007872	0.0625080998062485	0.0437243992648546	0.0422678197362344	0.0540179668831083	-0.114170050807635	0.0144849212604717	-0.058730725190887	-0.0199256331444041	-0.19444267225948	0.0158155933691852
cg05369327	-0.0698969118619486	-0.00597036402272997	-0.0108962532234536	0.0238965258340947	0.026791590725971	-0.0735339457993641	0.0394956371956072	0.00489697779186381	-0.00636993203148199	-0.0868938054752397	-0.00448941982790402
cg25883020	0.0715510443334216	0.00813994395887643	0.034572385618557	0.0678728912919789	0.0254300068120358	-0.101245912870789	0.0112386819941196	-0.0560030943793518	0.0275326529412695	-0.248491350711668	0.0167803160094435
cg23507802	-0.00345770659885085	-0.012491928177863	0.00488987427402309	0.0384668451392632	-0.000400196268222482	-0.0455172952726911	-0.0030192426773925	-0.0178943091014142	0.0126651641573067	-0.17849271775821	0.0178423006388643
cg05058758	0.0452860540821321	-0.00744548412883536	0.00883786537968228	-0.00905281757673843	0.0690052255556972	-0.130355518996211	0.0591974063953454	-0.00272201796338903	0.0496921487850885	-0.130319064544967	0.00867464514583326
cg09580336	-0.00530986722201454	-0.000964118569366916	0.0402776329807014	0.057534235966259	0.0300265963455091	-0.130522871985222	0.0157028196485536	-0.0225095080091892	0.0445073597752422	-0.169277609050068	0.00638913274205179
cg00186462	-0.02236148056767	0.00872254059679985	0.0660315397092831	-0.0007890203271422	0.093989146794885	-0.0651019355022892	-0.101080605307515	0.0524528487911755	0.118523021391907	-0.259818775050512	0.0309777012993906
cg21793452	0.0321367534951739	0.0224132197001233	0.0595737849032939	0.0510062122327827	0.0436643450767228	-0.0684442685182963	0.00314229197798301	-0.00469855633801245	0.0705766570817454	-0.348343122505373	0.0284481914152498
cg12554483	-0.0100150534819711	-0.0429296277044614	0.00670626144035781	0.0364726002176017	-0.0192988536704431	-0.0735931602921701	0.0231087063341298	-0.142768421068827	-0.0336022250304488	-0.165948247487942	0.0366918889713232
cg15865892	-0.0276139062349952	-0.00165677588947968	0.0285898612114536	0.0135013549542004	0.0743758894925875	-0.0148750027629855	0.00876600769253797	-0.00765718326581705	0.0522735614277743	-0.120295871160983	0.00434108821292636
cg04565473	-0.0146662489568393	-0.0302256795487129	0.0144511417957923	0.0506364364283984	0.00639471997158731	-0.0969426074847067	0.0275956583671204	-0.0869250446718405	0.0722383977585141	-0.0774908640932886	-0.002838637466348
cg17461600	-0.0419810304782334	0.0366569523269317	-0.0639315624654943	0.0538791814528797	-0.000843910236879108	-0.1040715284621	0.00840228667356023	-0.0618976431374618	0.0695567471439324	-0.169133193774946	0.0258982657563941
cg11092486	0.0107447545561116	0.0382332662543679	0.00219749775244357	0.0804343715565978	0.0313665483675057	-0.0874748714776641	0.0115945906191923	-0.0318499624393992	-0.0030577804893663	-0.244529002935389	-0.00114077206220227
cg10866062	-0.03278283524913	-0.0274101968620508	0.0585360518838342	0.0445955541850572	0.0359460131390497	-0.103525204085554	0.0173762502391115	0.00510885458291689	0.0508330155844762	-0.206120144614342	0.0236954460792183
cg08109624	0.0578814672262466	0.0240886236784803	0.0238137702102625	0.0106651025825207	0.0496090133304489	-0.0960552301353459	-0.0401816772881762	0.0381301431014458	0.0424223868767945	-0.178938958705846	0.0139831616680473
cg11334165	-0.0108911380123679	-0.0293632122954045	0.0401178652729648	0.00800977305249122	0.0637201846715539	-0.0929722097493345	0.0534280201592452	0.0209055998666783	0.0627132326347334	-0.189499266788442	-0.00926946162114437
cg11557492	0.0765046620481987	0.00143212737367055	0.0396306195339644	0.0153014183973184	0.0685206217576554	-0.166446015667844	0.0035750175512977	-0.00241851629443933	0.0625664536858596	-0.275144458830243	0.0323749574906782
cg26388730	0.0254402982871186	-0.0340203936146752	0.00754303302028938	0.0133810544639593	0.0214756731325642	-0.0991135154705718	0.017200712299556	0.0241484955724874	-0.0459152516069376	-0.112904529672537	0.0161408321636442
cg14962509	0.113948117542153	-0.0309390241526707	0.129585353908509	0.0531967369467505	0.071493825730406	-0.407188512349799	0.0518096089727485	0.0265531199178295	-0.124017220526615	-0.33159591441167	0.0545157426257012
cg15393702	0.132571712732502	0.00477665600369199	0.0479413641314938	0.0766026510916942	0.0104686739353378	-0.114697727159939	-0.00639305488202875	-0.00843704580437275	0.000715767291281203	-0.25319618961465	0.0192299011355971
cg02431139	0.0102204015966929	-0.0303467168511097	-0.0198287258080911	0.0636250180202628	0.00363833553520373	-0.0643261811155156	0.0270708605471	-0.0826383098855978	-0.0125671516995825	-0.091657727705079	0.0144218401723918
cg20673840	0.0515857601961169	0.0175723647490387	0.0154878597305229	0.00873648921730633	0.0101693574769521	-0.0421033774207118	-0.00680821314798402	0.00691878517525368	-0.00187629748381985	-0.0920601986271257	-0.00121785330938433
cg23175533	0.0095733770814189	-0.0093363946985026	0.0530355752982878	0.0614349770522488	0.0319560295375245	-0.098268062950254	-0.0182804676746489	-0.0157703035765596	0.0439258243957448	-0.207790234917432	0.0292369625280446
cg09634707	-0.0717404656015748	-0.0746731991861883	0.0772630391146169	0.089077806558088	0.0725170131866584	-0.143448988247748	0.0941692224503118	-0.0825124264900977	0.0214650856317129	-0.306106531709816	0.0272404623666466
cg02853553	0.0113955854314449	0.0144011494414303	0.0534123935757099	0.00949918475842458	0.0361860756329658	-0.108351884787378	-0.00117287885555922	-0.0329145636099156	0.0308306967041165	-0.172210744859995	0.0153087726506468
cg16661269	-0.000571497978578982	0.047912530803632	0.0292238993834029	0.00418575792974569	0.0008413967450218	-0.0158876149202066	0.00528709608163421	-0.0175614654912437	-0.00947289822765477	-0.0891269664543857	0.00574296385453295
cg10854819	-0.00106388198775429	0.0704175092541686	0.0402530634383099	0.0848150968114983	-0.0282989277668389	-0.149242894187911	0.000973158715724946	-0.00561328381841882	0.0557836517350055	-0.309202085230273	0.050664515035136
cg10938556	0.0789538787576517	-0.0680933903163856	-0.00601768832319187	0.0969558507639995	0.0144195069042602	-0.174691328622201	-0.00462215088189561	0.00906937550364458	0.0292758900580064	-0.162928614392837	0.0213956274888047
cg09359017	-0.00656372294788675	0.0247392635732616	-0.0292504799255019	0.0395551270670881	0.0161733127815464	-0.0640464009057718	-0.00203347511264495	-0.0043063068836308	0.00766708359373042	-0.119552417731196	0.0193039170821734
cg07616871	0.0164244559341074	-0.0138321798199469	-0.0284666668014711	0.0602020364155291	0.0217291231193176	-0.143217640359906	0.079841809054587	0.100750529356634	-0.120679950257294	-0.0605949326318822	0.0183955562827349
cg23904955	0.0287442896509397	-0.0404768878463308	0.0188362630236515	0.0377677392179029	0.0223596592780784	-0.234563252811056	-0.00206830669826548	-0.047680906888623	0.0769867589861049	-0.225500309893357	0.0436449749561159
cg27179622	0.0490907657298024	-0.045074461278384	0.0573455802510358	0.0366851529585808	0.0788440852793063	-0.192209456646038	0.0341792896012071	-0.00328536989742223	0.0108334827317353	-0.2057566770179	0.00392892260501728
cg17384889	0.00867268104744119	-0.016586596244572	0.0346240675898433	-0.0035609251754433	0.0365387345969725	-0.0203309281316477	0.00592861978244596	-0.0131190316665364	0.0200826974956083	-0.026388690566807	-0.00203605730345371
cg05573767	-0.0173852074941438	0.0138261117866694	0.057862706821386	0.0360552924249596	0.0088997136527989	-0.176487987889501	0.0886105302622397	0.0674415152649103	0.0659602381309798	-0.217370217830389	0.0134970151409926
cg22948959	0.00352681711103132	-0.0519387552908415	-0.0071489483726718	0.0388751356874276	0.0530789653203863	-0.138905834447749	-0.00237147076334304	-0.0239854979345427	0.0927172253236457	-0.0454405181960561	-0.00347654898486693
cg09982773	0.021634906622688	0.0189587543747224	0.0533211865230209	0.000800067878313343	0.0517588112499866	-0.226329690171738	-0.000100492576871886	-0.0136219397190035	0.0208379543196012	-0.17671443340508	0.0394759167075796
cg21436055	0.024147675739102	-0.000376336765343239	0.0598023289833017	0.0174272710647703	0.0494934335051441	-0.0814595129029939	0.00317656468238932	0.00231026113491736	0.0694677550936522	-0.24480432035933	0.0061471634909653
cg16468843	-0.0344478284615402	0.0373426222151252	-0.0454583269102387	-0.0242591716944873	0.0103403758065025	-0.0376493881027536	0.0103816533437598	0.0248780852417733	0.0840485370195193	-0.15975052874123	0.0282182622699359
cg25488547	0.0829627180404675	0.0031580944723126	0.0759982299845524	-0.0272334315550849	0.053029993901808	-0.116659445344856	-0.0971852102670262	0.0356757910242038	0.0525347990722993	-0.266942354950417	0.0328717006344487
cg24911721	-0.0488557371870852	-0.116292048585827	-0.0139604472947142	0.0984359810595836	0.0760509574807036	-0.0581801648412197	0.0753808946745811	-0.0526412821438488	0.0271770432130365	-0.286859998674355	0.00232831730928348
cg06888460	-0.0754951127623298	-0.0711841864823791	0.0735049437864745	0.0222468387045682	0.0839263246873573	-0.0020659000977031	0.0484251582947165	-0.0055337573732618	0.111124747462368	-0.168597572092457	-0.0325323201629694
cg13337731	-0.0273164915565386	-0.00804570215827836	0.0547723762447274	0.0169791336406352	0.0476850889005263	-0.00785857805856407	-0.00365464506787916	-0.04749018204963	0.00395485810563707	-0.198644243493322	0.0297199873334479
cg10859192	0.0451154940517381	-0.00183426967755173	0.0863997200600922	0.0821833880528444	0.0363420850874665	-0.195919277870661	-0.0742419737013531	0.016302013398168	0.0722823430662001	-0.349752403262877	0.0375244345432752
cg02852670	0.0273794068451353	0.0139824627246131	0.0262442917811598	0.0433658353202139	0.0207006084801527	-0.115213497136311	-0.01801228941141	-0.003540682127473	0.0114129740937105	-0.117489872898116	0.0179753265707342
cg15015426	0.119682889019549	-0.0207775159234932	0.0105576032615845	0.0318530478873245	0.00163253799233714	-0.00963126926872144	0.00414968414558683	-0.0387941963108498	0.0215384105112137	-0.217291315839004	-0.0049457847960341
cg23848052	-0.0457433506084085	-0.0233304773372369	-0.0181039988832005	0.0590924439292453	0.0420412577215416	-0.0786766598112627	0.0575098619890953	0.0215336430713538	0.00850557714051599	-0.14420193408691	-0.00395879861772489
cg07891179	0.0122867452156625	0.00512556566388605	0.026422922625913	0.039382814499128	0.027216972012559	-0.089254844664588	0.0459657778378142	-0.0304421492828483	0.047857913573639	-0.120461554849086	-0.00688748979038164
cg15420683	0.0285851634302197	-0.00703465453463296	0.0161582404063843	0.0266166032776808	0.0151783340083382	-0.0245443221486127	-0.00371715613188651	-2.87381916160796e-05	0.00296769582660339	-0.144371292958846	0.0124156929534786
cg27576576	-0.0130287374595535	0.0062487872627222	0.0388625675537396	0.0597962609670905	0.0438078912564104	-0.0807784796754893	-0.0130423964219524	-0.0224045011385631	0.097107237723265	-0.259837761931895	0.0224242606078267
cg14359292	0.0776396092457735	0.0348479610318184	-0.0525576051642038	0.0369394590125221	0.0470685634945131	-0.072322738674426	0.0309860288657466	-0.0815835148080838	-0.0706102772084892	0.118191624294625	-0.00234839839705774
cg23731272	-0.0201901292219526	-0.0352865008165599	0.0412126670712904	0.0859485722217758	0.187198541579351	-0.428066243173183	0.0105921326248815	-0.0810928308799157	0.0784479417643646	-0.423649757397471	0.0550568617690334
cg24856064	0.00175848557714453	-0.0196975183099319	0.0340883794686782	0.0379195863296175	0.00716525859020841	-0.0924221414868193	0.0415161400886897	-0.0238416791077932	-0.0137916563509283	-0.119228135635367	0.00802138590442708
cg10531073	0.0163337615961864	-0.0179857259476598	0.0106369633507012	0.0774521412768607	0.0805438532234288	-0.13932551198092	0.00140805784762982	-0.0371566060702212	0.0614882179089815	-0.207083012570455	0.0219114544077531
cg01692379	0.0213089160053501	-0.0042941128966856	-0.000958054208083659	0.048374597956049	0.0321346862161542	-0.0917969366182609	0.0235138488283633	-0.0103082314873608	-0.016801457615552	-0.156065421904059	0.00219226150608776
cg00521464	-0.0205722330522284	-0.000917567442775007	0.00507821942937224	0.0481355639247686	0.028147085145961	-0.0840127085309803	0.0211786942450355	-0.0109520695541681	-0.00209818086978316	-0.136963026367376	0.0123297365212513
cg23397023	-0.0125955914908021	0.0209219876513087	0.00738387942492822	0.0434728481626295	0.0708835788094911	-0.0659706801071509	-0.0320167393411798	-0.0165355681544108	0.0286190910701479	-0.186241824386307	0.0183093650655791
cg23178550	0.0184561594694624	-0.00913343691675035	-0.0171108147867911	0.0477736970485249	0.00558427236663293	-0.0556210394322018	-0.0112343100920289	-0.00422174990733802	0.0447957469057114	-0.109966241100449	0.00552272105875805
cg01869233	-0.0253193501319339	-0.00934350243220526	0.0365493913677259	0.0520334879450462	0.0359339967033097	-0.148862105374844	0.0301418370486489	-0.050479128995017	-0.0071666126174165	-0.216722188705806	0.0273512844719174
cg19908485	0.0195276311403124	-0.00827753940443836	-0.0130208818544892	-0.00390527710915934	0.0103087551026227	0.0317686761631257	0.00507524285672353	-0.0151005205223724	-0.027225411889315	0.113704475005079	-0.0222919987727087
cg05881455	-0.00164441773624476	-0.00980435388022553	0.00281297695022806	-0.00371984996499383	0.000405634204973471	-0.0130043393755039	-0.000419536462157115	0.0199861746994715	-0.00502510128306912	-0.0111475928475763	0.00189253384875005
cg06941635	0.0338532447191723	-0.0110974330201435	0.0157531836501058	0.0201132842835692	0.0168490222784002	-0.0434737244570429	-0.00192743339093753	0.00443609503835647	0.00639268475125752	-0.146414807778557	0.0149289506984314
cg07241675	0.0180019534801886	-0.0210936902784347	0.0771816124692081	0.0980139955157164	-0.0133221924540387	-0.0260416557997687	-0.00879383121807131	-0.0436140489814079	0.0222540681637033	-0.212058084796774	-0.0136406683041736
cg03669698	0.0457204503403464	-0.0292002080976381	0.0326650407225014	0.0246767657790999	0.00893669614263918	-0.0585614499843198	0.0131966683788574	0.0217129897321033	-0.000649448467954529	-0.153036356966095	0.0162618860375425
cg14390656	-0.106555915497327	-0.0409301013281632	0.0393736730289146	0.00521441793977145	0.0342510163893796	-0.0167825881099061	-0.0212210138311838	-0.0013831805504047	0.0187079980833039	0.00701031276196067	-0.0101330875241378
cg17394530	0.0128494917771619	-0.0524338552901322	0.0600956041607066	0.039718159122951	0.00382682798604449	-0.0628881352128435	0.0762168906975753	-0.0379551259017261	0.0322850170249223	-0.202971009173163	0.0351555895762375
cg13870494	-0.0647965899540944	-0.107169692487322	-0.0790849741366292	0.0558808677977943	0.0709811578475558	0.0102619598558114	0.0462770903909363	-0.058821914584568	-0.0125707115540989	-0.262244502786172	0.0127258104606291
cg16426293	0.0368483774693202	0.0102473609649008	0.0183199801105662	0.0112184698457981	0.106479080707347	-0.0709331737639369	-0.0485862187259324	0.0495138706190842	0.0515361951666909	-0.211135084591162	0.0112593683086996
cg01809941	0.0223747620361403	0.0106705669895946	0.0193076335163629	0.0344100117881313	0.0299460790329441	-0.126984592066228	0.0037446033814747	-0.00551773434432903	-0.00602250313348404	-0.146474298771979	0.0190029413902539
cg16037711	0.00851766049167419	0.00472157727600306	0.0375909248577683	0.069316636445002	-0.0121441687743246	-0.173721101575866	-0.0277965296908692	-0.0219763003997101	0.0507091713944838	-0.207817809314143	0.0249600601695687
cg03951603	-0.00646756729533587	-0.0166589126029168	0.0368694276726818	0.0422492087679649	-0.0299294832285956	0.0425404173097202	-0.00593287581013768	-0.0300297192489612	-0.0148918190347777	0.0170665769195919	-0.00769891707143621
cg15656462	0.038022651426561	-0.0112527658484821	0.0485417944701347	0.048318088259795	0.0275821024930737	-0.12580793356362	-0.0148668656617525	0.0140563985867702	0.0411643056700531	-0.224099103577565	0.0204540329580823
cg14578009	-0.0394812401197615	0.00561068710297136	-0.0548316059565915	-0.0105527025643705	0.03332984286534	-0.065849437817374	0.0375968491819748	0.00362450283125308	-0.0454113022406421	-0.0453387839498739	-0.00777945167696105
cg00446697	0.0146586278956498	-0.0304878998446006	0.00770098013874478	0.0200228942119196	-0.000277815988204086	-0.0401070821255566	-0.00221354301506995	0.0119775269359033	-0.00386190146069008	-0.0115575182287297	0.0056706603717734
cg18303437	0.0315309084959859	-0.00144674914074219	0.0667958503907593	0.00975429138579982	0.0516242810041084	-0.124156633161681	-0.0444826706905237	0.0707800337501609	0.0179182593482929	-0.17675644069815	0.0187979612344269
cg26643967	-0.02791625124903	0.000277998749121107	0.0726251400854373	0.0345867282612937	0.0476021643209386	-0.121287040644344	-0.0660064159936877	0.0381642744448698	0.12717436274856	-0.293690712513175	0.0251392847531192
cg18279134	-0.0096503447772774	-0.0108945856782107	0.0251261005554815	0.021449500104024	0.0261595494458673	-0.0369932631784177	0.00538793392038293	-0.0100066566065645	0.0107031112098832	-0.118356467655837	0.0108560076947824
cg07740110	0.0544674047003677	-0.0191981883607818	0.060728680197992	0.0516634271979813	0.0658344662090885	-0.112315681192109	-0.032150609429898	-0.00871455312799001	0.0134527385915963	-0.171391975562595	0.0201417693383723
cg06259612	0.0179926103258365	-0.0027260701309523	0.0234840735645006	0.0336105735309306	0.0304080498345001	-0.0526916706665279	-0.0166968050106987	-0.0354202657246201	0.0481170287115559	-0.243307180017701	0.0138620704822965
cg21980394	-0.0634559749468957	-0.022580875094684	0.0613231385765057	0.0266906088343269	-0.0182079820057689	-0.0264723813340344	-0.0109514050199834	-0.0178779647507959	-0.0179499590991501	-0.0336226706453078	0.0109126749332273
cg02162144	0.0269043845290716	-0.00561337885902879	0.0500150097185235	-0.0289738447011089	0.0949494552157465	-0.0730831215488223	-0.0258418056046752	0.0289672396849637	0.0296788306848126	-0.133928549205918	0.0267852045340866
cg08657654	0.0378892565066655	-0.0588326950716291	-0.108354846416251	0.0428379474914724	0.0754584058794916	-0.181679729137662	0.0161213391733808	-0.129690306778773	0.0336055859524377	0.018146940125723	0.0215155063276765
cg14259096	-0.000301090136186187	0.0201284684021126	0.0475138225375148	0.0271317450343128	0.0133212808326815	-0.0591341224473279	-0.0100964673430374	0.0160928718625036	0.0563092463950562	-0.119425176289736	0.00864735863113249
cg11580525	0.0191017338349891	-0.0163549520043745	0.0400527358747249	0.0264253636353095	0.0112593938528617	-0.104568732785151	0.0110838161343044	-0.00266522128908662	0.00583024849304484	-0.12586334576818	0.0200875255242192
cg20673321	0.0187870503189179	0.00736561140880241	0.0174150140762926	0.0125393958459361	0.0684474912091432	-0.0398221315093039	-0.0622278624941566	0.0443998722904121	0.0517941615936054	-0.184438381853548	0.000130669706627841
cg17016026	0.0275080241109591	0.0238161935048021	0.0433759586517812	0.0108083309093472	0.00330715050300453	-0.100849154817785	-0.0176725693846961	-0.0643383850029702	0.0565266279841746	-0.198020664916237	0.0636951547360866
cg05917111	0.0435725021208188	-0.0144642835258825	0.0399616011766216	0.0259556304789044	0.0329880126491056	-0.0586278441276707	-0.0167509833526016	0.0227739034741321	0.05339438902248	-0.234951509218696	0.0256456011067652
cg01947751	0.0179656333457662	0.0276697994006549	0.042023722018466	0.0366238684026978	0.0267934879884204	-0.0783238192615541	-0.123456025531991	0.00342195552515211	0.0416527942628067	-0.137818683424634	0.0215441085284155
cg06218338	-0.00594951218978375	-0.0494068048079846	-0.0410123589640082	0.0334478835453614	0.0264238253486562	-0.0663955542084469	-0.00410724092592512	-0.0880668902531696	0.0101178169525662	-0.0350903586203122	0.0386801841541263
cg02102684	-0.0689321311416908	0.0112896809325383	0.0130813859079592	0.0100850315605942	0.0300781687000697	-0.0720500887321843	0.0154904880153648	0.0395100107305308	-0.0196927849025625	0.0196530313345708	0.00322171401236586
cg24530234	0.118958921335859	-0.0137517571257712	0.0398497302363028	0.0450307899384428	0.0827645337604446	-0.0115086421581775	-0.0255891828383182	-0.022970075330484	0.0897631466936698	-0.201409873253916	-0.0382139206632453
cg22721579	0.0916351223190046	-0.0644371621365821	0.027664694638348	-0.0183491405540152	0.0669197800904712	-0.175427474896438	-0.0777236553719796	0.0423358384498348	0.156379958302125	0.0069486713152374	-0.00970100865891734
cg08043592	-0.0351683707306303	-0.0407463284526972	0.0684588818269931	0.0815345773118857	0.0350167555861793	-0.0186496438049073	-0.00770180621092713	-0.0526557374389093	0.0494512613110175	-0.329451417602465	0.0182915913871513
cg01093878	0.00903993466265815	-0.0138118957009408	0.0750524891136176	0.0309342972734751	0.0572644164422421	-0.0269030771333731	-0.00553785730197529	-0.00823846982403739	0.00704330284569317	-0.198715250353972	0.00335135848733114
cg05965387	0.0410971236480541	-0.0351107109828831	0.0650321637020236	0.0259133466250927	0.0445946828593907	-0.167319934408508	-0.0655088149788728	-0.0368117349888524	0.0376498617347324	-0.172223779294202	0.0413163230333091
cg15205559	-0.0458962294527444	0.0101757689223358	0.0472654856589844	-0.0052060431608096	0.121433878188553	-0.0389637033162943	-0.171085411368763	0.025250759785623	0.038308747505933	-0.192337449782599	0.0497696928454514
cg23358886	-0.0205043449349204	-0.0317765197383889	0.0256902757044601	0.0318000543991022	0.0800575434437699	-0.0932782691822647	-0.00766267861483971	0.0380373678178919	0.0899870673107757	-0.163485708502949	0.0225278431317018
cg20091636	0.0328902901431258	0.0427464153094945	0.0877955292769271	0.0710235761512568	0.0252616237984134	-0.141974081193362	-0.0234777438924756	-0.0345958692648743	0.067282397258239	-0.294308023071662	0.0251044809820286
cg15247509	0.0126741513242621	0.00624661368347805	0.0247373333653422	0.0492438133601322	0.0252154504414501	-0.0665728389656016	-0.0250439788157644	0.00804083233695382	0.0479326210065733	-0.307967534903029	0.0168771938325899
cg24608381	-0.0305468618180031	-0.094695068774116	0.0552130239481038	0.0517201765391017	-0.00508109068785061	-0.0634864926111338	0.0210712003497139	0.00336944595606727	0.0800605151869867	0.0174471875184869	0.0321562476071595
cg18755942	0.00629914946983425	-0.0388753590114197	-0.00494434006617381	0.0392109343834223	0.0175650174194886	-0.0411122186257367	0.0176788500905067	-0.0676073467009325	-0.000803914629791709	-0.158416332689455	0.0158357663290896
cg21482472	-0.125263661497086	-0.029267460474954	0.0530428961958178	-0.0499256853691478	0.114265874458364	0.00028518369470871	-0.0269836364885854	0.0109453686627756	0.0462956058098458	-0.0689807201640104	0.021216939430974
cg04539705	0.00246229743554442	-0.00060676516399186	0.0341939733463701	0.0692019307833848	0.0375810921146228	-0.11475262128215	0.0073340170518973	-0.0591418794624347	0.0391109757450184	-0.36977120074304	0.0368179055348765
cg09527615	-0.0600912739180579	0.0449994031863817	0.0677021270683546	0.0357435713357531	0.032459025776197	-0.164311363127459	-0.0546554831111567	0.0227895964406562	0.0589318309483007	-0.203695290228698	0.0396172451507466
cg07455790	0.149018374919348	-0.0202471263990674	0.0296606252269229	0.0560571353454029	-0.0265431365447642	-0.184776158478709	0.0390751436263819	-0.0299387290786402	0.0661334025429691	-0.210010991140844	0.0380113267331688
cg18941641	0.0125154805220183	-0.0145366898290208	0.0862471933121238	0.0457019798345777	0.0139552815550516	-0.116151759463418	0.00960483565324743	-0.0167644937886475	0.0192592676888229	-0.19294696966069	0.00808036888532575
cg25705148	-0.00947046088994808	0.0139120649489519	-0.0215180213600122	0.0324476875670268	0.0458099916846436	-0.0845603154569867	-0.0180224872701825	0.0450137996679862	0.0679635965488347	-0.115416958410072	0.0173973207144171
cg01689404	-0.00781717122105807	-0.0086108685782865	0.00917327546127911	0.0265979780983869	-0.000270690817141001	-0.0532086603979675	0.0559316029140409	-0.0356643555933639	0.0578103200342933	-0.127259889742293	0.018723482963482
cg18869061	0.0707533013991182	0.0255621505899318	0.0705898669390435	0.0621694024001268	0.0588326644713441	-0.251642739196366	-0.0118516071738417	0.00839732196776047	0.0523778768656936	-0.240831365564677	0.0316761521465318
cg12696328	0.00195404451497943	-0.036432382145503	-0.000385862802336255	0.0624019111727829	0.0676106282401063	-0.0998990501767425	-0.0388212620335804	-0.0110906602106265	0.0159542031712772	-0.123023454187507	0.00689422520728685
cg14875327	-0.00499524475812837	-0.00209733248902468	0.0299525645628898	0.0477441079715218	0.0215243332651775	-0.0841244545428715	-0.00634862770180505	-0.0192327274492298	0.0318342580542409	-0.261087378820914	0.030722181921976
cg14435498	-0.0717741909432495	-0.00298774412999169	0.0147390705570922	0.0447261568518916	0.0222793815172648	-0.079335802530774	0.0166793109682482	0.000411164743515798	0.0754612511364497	-0.149956741102033	0.0053936518469137
cg04104776	0.0440436075329046	-0.0190825819004547	0.035685316948201	0.0417085462533281	0.0782851429011904	-0.105988416303235	-0.0315997280814747	-0.00825844592648437	0.0142319070595133	-0.171205835679227	0.0181391714741707
cg23853507	-0.0240931131102867	0.00475183779786005	0.0452945262237721	0.0288946975772371	0.0313265653540432	-0.0169948774189622	0.00408290406331401	-0.0172868168929074	0.0358119420743257	-0.118124556128605	0.000939372632924644
cg11942181	0.0783183742212141	0.00474385840014043	0.0306270015685264	0.0332045724663013	0.0955476021584783	-0.164326550909644	-0.0681201728026831	0.0584846219029097	0.0887567436611546	-0.212041520096651	0.0157430744775487
cg07102320	-0.0435609001349298	-0.0701289882914329	0.0466175476196583	0.0842598588002912	0.0665785418122266	-0.104835516836167	0.0408274730377393	-0.0361918613087763	0.0588017549523007	-0.184821066318662	0.00115199310286588
cg07225641	0.0427709445911578	0.0100032636027962	0.000512874787438536	0.0493021630180081	0.0609562032823017	-0.131452280596005	0.0646437077615932	-0.0677793603570734	0.0285845683979384	-0.220284772628112	0.0153005621805147
cg21235746	-0.0657044265945207	0.028005156213794	-0.000499289479276559	0.0471903914954738	0.0786157838746114	-0.0508325603849633	0.0202967578971859	0.000239593493176717	0.0382721219184788	-0.156252989269456	-0.001780449688917
cg21151061	0.0168407948901236	-0.0215255039268619	0.032488620140057	0.036209305604804	0.0232852621412457	-0.0892201833536794	0.0117252755668339	0.00924861232906198	0.00816775764018459	-0.21267721191734	0.0202872663768095
cg10197057	0.00928299637934357	0.00161163931330611	0.0623550413663327	0.0525992343774915	0.0432833895009158	-0.128924382638837	0.000290765358446372	-0.00872256527397002	0.100254344591792	-0.232871924167785	0.0112215006293726
cg05254747	0.0264893837035009	0.0196001674846521	0.111028389180043	0.0692164511571415	0.0879170767193043	-0.250976149781666	0.00395741399694405	0.0110569088489531	0.086992163719011	-0.346850471577252	0.0191716373488792
cg09859240	-0.0112120084360114	0.022997869775595	0.0309571950761515	-0.00869930672788635	0.0741291710670559	-0.100657924909807	-0.0200899621292622	0.0373118729880736	0.0225690028751805	-0.103604740857655	0.0313727767952322
cg15138125	0.0196926627116169	-0.044842705420776	0.0616932540089409	0.0619048582736866	0.056731121495528	-0.141436332787391	0.0235670454127762	0.0177018547175108	0.0764843409948364	-0.191123527700075	0.0102598139199861
cg15463284	-0.0510454244363389	-0.0588490885774038	0.0378476411714273	-0.00498020588557452	0.0714170006799675	-0.00324978284240836	0.0444812788462604	0.0164178168660034	0.0880452243309881	-0.120732858765102	-0.0255590920790705
cg00384701	-0.0128263389765537	0.011599787293304	0.00143172842880156	0.0180916280808295	0.0550726162277739	0.00303031924785231	-0.0852362654698744	-0.00395227778173299	0.0377524270582509	-0.0393485578428092	-0.0020548406305744
cg12086028	0.0134336875278423	0.0117914537084783	-0.00589706698102862	-0.0479650029239369	-0.00638980059482349	-0.0217869655551895	0.0190449586703379	-0.0308519743792762	-0.10558390893925	0.0510284261473906	0.0317750280747451
cg19769301	-0.0189124405444856	-0.0476198487474593	-0.0273887501775881	-0.00964951839117233	-0.00481454962173239	0.0363135182256146	0.0433036956684412	0.0455217647135214	-0.0711304247620656	0.177906283193356	-0.0301204770743806
cg20823695	0.0207700131621752	0.0125156044914344	0.0456416220752876	0.0398229817283606	0.0506245270580724	-0.116463092932549	-0.031858428223016	-0.0233869890090069	0.0257337448640299	-0.154004144948631	0.0194563148245093
cg23948843	0.0133630692306999	-0.030642460111919	0.0209817494930654	0.0406327889064587	0.0383925271443155	-0.197090623433872	-0.0157168822263453	-0.00974182774267892	0.0100444954872159	-0.184433895871773	0.0450768299078371
cg10561067	-0.00234978466813751	0.0501421285404966	-0.0112916695518201	0.0290754583928656	-0.0142201812063104	-0.0514285104741648	-0.0292928251930133	-0.00213276405001173	0.0245605345185336	0.0171382757863144	-0.00927353578447808
cg10409299	0.0614825409334157	0.000838931191185645	0.0739006707000292	0.0616899667189762	0.0794503596465345	-0.0895660789357135	-0.0128440589083017	-0.0785299235012757	-0.0580151609854345	-0.212661775529009	-0.00480097165302503
cg25307665	-0.0680463644710362	0.077224794492291	0.177423825634523	-0.0850910915198853	-0.0230617489181182	-0.165314799388882	0.00411401690948117	0.154355600354774	0.0822991608694828	-0.05336819452071	-0.0174976951506098
cg12979844	0.0519770599547482	-0.041733747936853	0.0512810478414237	0.0435256097677112	0.0492323296477315	-0.0823106124292379	0.0286770028662996	-0.0332721836282386	0.041007899740542	-0.171000554211955	0.0132284534420055
cg01477861	-0.020474410189046	0.0142919999732989	0.0387952374011485	0.0706496339899098	0.0688672912773464	-0.128923561066124	0.0106627731876433	-0.0762748737797936	-0.0419778956762941	-0.143092339624568	0.0317250703190784
cg03139204	0.0669595375287663	-0.0257521133353414	0.066114749122101	0.0848042894584378	0.00833407874857312	-0.128684317058353	-0.0198733792683744	0.0105202155078246	0.000771181685302779	-0.25433241886322	0.0238874297981237
cg15175162	0.104041193393368	0.0408210658775138	0.104972714535911	-0.0507457747954938	0.134888744984307	-0.186599679499311	-0.211175828393668	0.0490400563171847	0.070323271309795	-0.245203969021222	0.0449673342954084
cg00571021	0.000364753238340621	-0.023108254422249	0.00564895695361628	0.0246975124518296	0.0175007498626168	-0.0952448426246855	0.012246656323193	-0.0022218673221157	0.0125584733266551	-0.151301798361795	0.0138804871990677
cg05404792	0.0072718589508765	-0.0031085688380003	0.0209509648323054	0.008945036584408	0.0287444520903274	-0.0272268857871294	-0.00281205234436907	-0.00816878195846579	0.00494757722462175	-0.185676803855593	0.0162933562092722
cg01103827	0.00444567966097465	0.061889164020973	0.0196268312039972	0.00403092414024352	-0.0319162980640095	-0.103905993155998	-0.00290851597079749	0.024175441733725	-0.0657460298331565	-0.0297563520566623	0.0336660016548792
cg06878548	0.0541881834755635	0.0160575109045189	-0.0550726907415091	0.0479851632556694	0.0962815302421111	-0.143773337381277	0.0293221964959045	-0.0474946306774601	0.0640902538066217	-0.315811173951657	0.0177242315332298
cg09533178	-0.00279125333276461	-0.0640822154425855	0.0376512368926875	0.0977305433636987	0.0740616374902451	-0.122582921280968	0.0173275056376218	-0.0536145172219401	0.0657985439227173	-0.190444561728024	-0.00253434102543686
cg09510531	0.0454505788682275	0.00173548453682516	0.0689572344372126	0.0501012125755754	0.0309258512630682	-0.164337489470581	-0.0343522896475652	0.0118862884116439	0.088829003954605	-0.306476126955959	0.0363122283449702
cg17393016	0.0305833626422346	-0.00100654092524709	0.0143817029622384	0.0151596287708685	0.00984148312060805	-0.12497073916901	0.0386961979546916	0.0040692842985167	0.0278321994354013	-0.215649094647498	0.0480687828894073
cg11170318	-0.0312268555066795	-0.0322533442614954	0.0217943668524575	0.0391726458641892	0.062913059033441	-0.0790525641494649	0.0260860509076624	0.0158914007251086	0.0310898522513881	-0.195112940866042	0.0189604690245537
cg22566355	0.0343838987379668	-0.00626935994555756	0.0741526673724432	0.0456664984698549	0.0613209888668593	-0.123041018153873	-0.0885182410840294	0.0148788668980203	0.0250064349936311	-0.132807139215451	0.0203801111893589
cg21542881	-0.00611897642761448	-0.0331759417149899	-0.0195847447994414	0.0849050063169002	0.019476558602081	-0.0502756773941253	0.0092577451885163	-0.0622853197590521	-0.017133087603172	-0.105137181136718	0.00418892434157851
cg04182912	-0.0121016120816903	0.0215469302903534	0.0289715234481054	0.0253498594433691	0.0146326794149327	-0.0664078914354266	-0.0334343442968015	0.00105549705842181	0.0764420737597195	-0.161709945399823	0.032665810272316
cg21240005	0.0668709857027558	-0.0103285129518175	-0.029480555241309	0.0218913056225977	-0.0665367349732774	0.00637484848009796	-0.0296757671501294	-0.106233518735515	-0.0620307001612	0.0992293537398218	0.0116719807283325
cg05310240	-0.0366052468540756	0.00514242476553	-0.0318820749539253	0.0342578635977832	0.0438502448580203	-0.100643079051855	0.0571682943859527	-0.0413291787080201	0.0134304188858728	-0.207692437121823	0.0240888755392459
cg23800169	-0.0304530750608568	0.0250979784147684	-0.0112007520683952	0.000246288678926309	0.0271036167839078	-0.0430475729239114	0.0164235213497879	-0.0180094538684309	0.0183791767910123	-0.124248252141532	0.02444403788169
cg00646396	0.00881994413277784	-0.0546724089104415	-0.00239294714014836	0.0513503637585251	0.0408363565426794	-0.128733280475054	0.0415244979316455	-0.0539003961241693	-0.0292103646906075	-0.245448724562641	0.0307117926806924
cg08115371	0.00880890098040544	0.0634965862415294	-0.0622594660987209	0.0455912118397517	0.00951685780364606	-0.0682287032711516	-0.036835448354021	-0.0140323548232976	0.00566617664757399	-0.17195879991359	0.037766852871007
cg14058329	0.00227448277201811	0.0242981003558056	0.0455498710209383	0.000749243844893799	0.00737129940761536	-0.100952883105422	-0.0160186387261923	0.0588881079307632	0.0560012323775882	-0.0571500951999752	-0.00783460800760929
cg01820273	-0.00175301989927487	0.0225921433472078	0.0133817951980135	0.0505703415759313	0.0927369950202791	-0.0705082365752963	-0.0184242331469246	-0.00201150797857812	0.106200495205429	-0.168638286323287	-0.00126614119075947
cg05879418	-0.0111980406883391	-0.0310300050837767	0.0659637972001497	0.0965972143911702	0.0416868729837798	-0.147455450026639	0.0765762307605282	-0.0237267502860203	0.00801701493198381	-0.197781094523757	0.00432525933983051
cg09978105	-0.0182990718629276	-0.0362147000207425	0.0691210090128066	0.0260331549458672	0.0485131151415355	-0.111002162256414	0.0302017570063333	0.0275600267453275	0.0493633588056529	-0.225503656724493	0.0247283791486795
cg08750432	0.0418559953872139	-0.00317770683812888	0.0193293158854547	0.0139182092926077	0.0418602334452066	-0.0734444009705286	-0.00983504823360048	0.0461485018584621	0.0733479787986232	-0.151504846839135	0.00631485454111003
cg18005180	-0.0300228882525379	0.0153452297908203	0.0174477563204738	0.0516326335419119	0.026499262541417	-0.0606454724376844	0.0158660333626063	-0.0501796163812595	0.00894732131462338	-0.140242335224961	0.0123853236937223
cg10199168	-0.148939475225739	0.0554190782704721	0.0321333111991022	-0.0230653363640531	0.0746545227355268	-0.0516858297446658	-0.0140976258930915	0.0381360473160969	0.122535724158117	-0.127312422670186	0.0123997829965544
cg27302994	-0.083891219186372	-0.0256710094076066	-0.00687584596650646	0.0207929158417645	0.0558150358306607	-0.0776137878864531	0.00935444969079021	0.066782289235093	0.0545885905116635	-0.145256545453478	0.00048077951308553
cg02358323	0.0261914398677201	0.0154795122288466	0.0323536867459531	0.0739830935839775	0.0478177101156352	-0.105464374049462	0.00706153685644227	-0.00857427471387285	0.00344682138949645	-0.186042835272672	-0.0124514901048882
cg19817820	0.00388141051104178	0.0147939272592746	0.037492062206746	0.0330856683082391	0.0386033010493884	-0.0513731965995912	0.0179126317105108	-0.044618023000914	0.0237360792557128	-0.203019495657259	0.0128101423345014
cg07508649	-0.00435869469869535	-0.0210178682968435	0.000592894504670117	0.00281513677784355	0.0189711310105082	-0.0372907775144697	0.0117629186034513	-0.0159799152414684	-0.0166479153081126	-0.123015388078924	0.0148739256984224
cg22152492	0.0240722759664131	-0.00135078520982021	0.035251909204072	0.0652882092701632	0.0125217526873224	-0.0321946772700732	-0.0223782296166348	-0.0275466271886414	0.0129015434540247	-0.201966739044379	0.013454087069715
cg14315430	0.0151825499889927	0.021254581680524	0.0250756637067902	0.0456208028214387	0.0313204191099591	-0.192889620938426	-0.0777510059027742	-0.031638189614725	0.136687528132575	-0.153662204089731	0.0338145749181677
cg12166476	-0.0380942366744396	0.0386405876875534	0.0444759857452987	0.026177666956605	0.0179365945341351	-0.0704647113139111	-0.00509619579294839	0.106592329695314	-0.062378147829627	-0.0466524313603105	0.00888535312253399
cg22914338	0.00818702725546632	0.00979550457373094	0.0279705852214627	0.0745607957853639	0.00916871405701694	-0.117778834098493	-0.0247627019878145	0.0131198817930207	0.0230063881399762	-0.171638227040986	0.0225119694580045
cg13218688	0.0302159798502781	-0.028862784929697	0.0243445113339724	0.0116236145231627	0.0139372075164972	-0.044849216461447	0.0113699855930373	-0.00171853369808146	-0.0173530473281356	-0.13069826468087	0.013956207006233
cg15283852	-0.0322210622299149	-0.0199028783501782	0.00558580816584641	0.0768884471280148	0.0187816772573756	-0.0628489494059357	0.0527474952973232	-0.0493247790166438	0.0411717248081606	-0.0809266818924833	-0.0113952270654589
cg12150256	0.0344220551284429	0.00492196483140422	0.0929475962780675	0.09177195072731	0.0335420316138538	-0.259305400770902	-0.0120985742374282	-0.00331772659440515	0.0622878068502192	-0.32945145504301	0.0340972886362546
cg08602346	0.00235398093217058	0.00535542925611956	0.0250667950935699	0.0192889289523887	0.120425090562483	-0.0927785709086381	-0.16575572537579	0.0430092736057236	0.00291697882208411	-0.158914101898627	0.0454384274985908
cg02570888	-0.00422033489270524	-0.00760523690097772	0.0462383159346818	0.053621148641744	0.0523904749648137	-0.119355829688379	-0.00150668226618751	-0.00796773527464089	0.0571334407322942	-0.299856331615546	0.0302083117047284
cg09970967	0.073158574233627	-0.0130676935627102	0.0333702616499049	0.0583171523744387	0.0186525534814731	-0.0747445896515786	0.0159583330707145	-0.0314666108960797	0.0298495519046697	-0.243467432749662	0.012917073209597
cg17093267	0.0121095540123966	-0.0107000874527095	0.081096901577042	0.0269609573757212	0.004722664951315	-0.0862478529040531	-0.028878523290066	0.0178050683011963	0.0692197009110808	-0.182518068109977	0.0195019162751035
cg11426075	0.00592848638816904	-0.0184568335735786	0.0541901218305492	0.0458039351580577	0.0340212572960348	-0.0574191085808007	-0.00786220406486723	0.0224948790050268	0.0341922458095518	-0.101320429618874	0.00321183645521142
cg15173741	0.0168261515124684	0.00141787792280469	0.0223797616554886	0.0320201117408982	0.00359906577755661	-0.0240380830465574	-0.00776039344935273	-0.00388883891760773	0.0109308934255948	-0.117695880790565	0.00927097237820131
cg18026225	0.0536859829008181	-0.00298456857073259	-0.0154581854119337	0.0370716715606521	0.0911624546872523	-0.113236353981206	-0.039837314572044	0.0173088859197796	0.11656045894855	-0.130794440396407	0.0032467389369725
cg02781088	0.0830780016432558	0.00843324070606172	0.0910289413739376	0.0407808782691353	0.0591764986392455	-0.14181591865683	-0.0467408099493303	0.0207545486727418	0.0845190600159574	-0.403542378681549	0.0541866511002531
cg16923485	0.0541580662292362	0.0185479214743044	0.117801923914534	0.0120911117032928	-0.0629050070557571	7.96631389539813e-05	-0.0493076045205343	-0.0251941114711588	0.0195228006736963	0.0140923869264092	-0.0178857138801504
cg10196558	-0.0264206111939249	-0.015679109615759	0.0259388856083457	0.0482263098773083	0.0231467952854739	-0.0971632206396095	0.01412606514209	-0.0228656018139689	0.0296684509729517	-0.175632621747754	0.0217225568974455
cg08579577	-0.103740930455453	-0.0176607837700235	0.033324679601707	0.070411363882128	0.137126786247897	-0.161389871859819	-0.0120523758830492	0.0458649600154967	0.24361538687965	-0.268139302595902	0.00706897653354841
cg05385434	0.0173698652145247	-0.031002605859032	0.0356608974463264	0.0644088928128017	0.0519779293642386	-0.122833250787886	0.00382127475793397	-0.0253580484270512	0.0631914647611515	-0.144287062191553	0.00082807958696327
cg25502179	0.0296729155221534	0.00836785681516064	0.0408668875438959	0.0129208466639121	0.0228374391798463	-0.0182824701910142	-0.0496828516993298	0.0112036820049296	0.0363660833317336	-0.202580730308615	0.018915507211994
cg07905696	0.0273838604951977	-0.0119761296443854	0.0260200488808797	0.040276403143605	0.035153774538794	-0.156983023546813	-0.0641585615245258	0.00942684448420524	0.0402911132499269	-0.0985549791926491	0.0177946272815628
cg04462774	0.0221019587465157	0.0117983853501758	0.0255423422426362	0.0569967221045692	0.0203806437892843	-0.0701259316196723	-0.0245606754778691	-0.00309188004201995	0.0200967100029468	-0.20931078304947	0.0151853615844877
cg10244666	0.0605332526886335	0.0251822018916121	0.0455131497956172	0.0845860570797103	0.0499443447800047	-0.145443050478862	-0.0294889870662908	-0.00119140939048683	0.0446466364689863	-0.373976124362718	0.0375430724738673
cg09357462	0.00374050408498603	-0.0024269323395609	0.0169983818032284	0.051066233907616	0.0153179200018865	-0.120149796752625	0.00459395523638823	-0.0234378471988354	0.00493361036496586	-0.154432850019997	0.0113860240906986
cg19529709	-0.0498427642219685	-0.00660285663499042	0.0714401602232351	0.0535849622103228	0.0629947442910923	-0.0579475624295091	-0.0297199886299706	0.0254113555246385	0.0767561554124469	-0.300995712427612	0.0216826697653997
cg19865237	-0.0128787323921029	-0.0221738664514577	0.0749855237349332	0.0263242348199557	0.0107620488152607	-0.0672147217864191	0.0307040079927404	0.0331652796273691	0.0690361198954247	-0.1643207967839	0.0134620131022007
cg10107890	0.00649531738078181	0.0128071129249272	0.0510055859062074	0.0337144091774825	-0.00229808614637604	-0.10141599429391	-0.00202447354499066	-0.00744887496918586	-0.0137080324242849	-0.165541758682981	0.0364638281572108
cg07107628	0.0271935789246374	0.00674079146385237	0.0323613180511698	0.0482350657025281	0.0220689314928086	-0.00944826603071484	0.0145986846750983	-0.034282486707737	0.0173541327342409	-0.178098766972605	0.00477601118004823
cg23079252	-0.0833604611294129	0.00186981482409826	-0.030447766088008	0.0822113386360821	0.0852968112967288	-0.130057091066356	0.111930504088285	-0.111735276325054	-0.0169531816369158	-0.159732309642757	0.0236268169520045
cg09031776	-0.0236822920146225	0.0685608694601543	0.046545133789226	0.0393156008390989	0.0419132761296134	-0.0704665347086805	0.0424937897532707	-0.0241444175504066	0.0728583691973773	-0.205030863844733	-0.00189880318495337
cg27128734	0.0226293118314708	-0.0625887429319755	0.0680934044841954	2.39262778406768e-05	-0.0154915514519604	-0.0418408252487214	-0.0100517844408407	0.0193474023249506	0.0680325592600189	-0.136387859888578	0.00185004117765231
cg00249621	-0.0245526348248712	-0.00802104637893121	-0.00306395065153425	0.0360396274710702	0.0332339886834045	-0.00903371145946434	-0.0153759485987573	0.0215158790006474	-0.00355159278886713	-0.0176800893043014	-0.00883645226356257
cg11590282	0.00759447265885667	-0.0262136461530697	0.0310575978702732	0.0179923771495622	0.0288437832131755	-0.105540294645756	0.0368965924393777	0.0281814881084194	0.0239633258909586	-0.137371250467493	0.0104701856646188
cg18104354	0.00979949021561032	-0.000141994413897603	-0.0119831484331133	0.00286507438374316	0.0434705226107828	-0.0354291858558012	0.00228212461690714	0.0271327044028657	0.0139019211788254	-0.122710650127546	0.00119673838664878
cg19001789	0.0216699705978833	0.0163042453758466	-0.0116718331019169	0.0279728754490524	0.0832056276938574	-0.0700027181714084	0.00351565778590138	0.0194509194497974	0.0532502603718344	-0.154432245102278	0.00952311181338577
cg26051413	0.0861818081043991	-0.047745458656859	0.0284276464355982	0.035654659506241	-0.00753810364169904	-0.085080231407625	-0.0469500171253219	-0.0769345107420092	0.0114780739606156	-0.154631615943097	0.0403214753391811
cg02747254	0.0261913640511329	0.0350388004402003	0.066564374065495	0.0242386272542159	0.0260567924410164	-0.120745638774351	-0.0377751661087243	0.0268103414614756	0.0386766915996996	-0.165843333803284	0.026701726849859
cg13443627	-0.0781849671286077	-0.0237664886927083	0.0663940048986638	0.036845332114472	-0.0222674699980869	-0.0925273344226019	0.059988616909196	-0.0201289803896437	-0.017093702679648	-0.121857684850139	0.0102792062111367
cg27462791	0.106325394997791	0.0158388907121031	0.0204171271581243	0.0341378039305312	0.0312543913584324	-0.0792768393257137	-0.0184909725092718	-0.0397193827810424	0.0177294733371525	-0.201322854290946	0.0113799420939613
cg06729532	0.0239525195718194	-0.0404475992190894	0.118950180791915	0.0348355775074649	0.0302984153247266	-0.193433854251646	-0.0154068587972071	0.0170510304113053	0.0828196829305983	-0.386305894636034	0.0447480360777267
cg19959917	0.0260304374849125	-0.00349331298315912	-0.00370370830580434	0.0717276012554445	0.0663374776156071	-0.0963530045991598	0.040565363365375	-0.0708177009948241	0.0679423679732284	-0.252715267901931	0.0190704678334411
cg04731926	-0.0124719813991597	0.0148495687874591	0.0429030210533605	-0.0242028614709068	0.0492629698878158	-0.068140260453119	-0.0270929050036832	-0.00159731733027967	-0.10922936413739	0.0811601558561815	0.0195095657867992
cg04566512	-0.0461999443754484	-0.0429519309885578	-0.0856471483701414	0.086638720999639	0.139803506264871	-0.127048913665933	0.0704198980106991	-0.156340603835861	-0.0394694571542383	-0.296669820871342	0.0108444369237513
cg23458168	-0.0564380402901343	-0.0961196241592342	-0.00943329624440094	0.0890750415574107	0.0414680056979468	-0.166155801740488	0.123838284554122	-0.10855360446322	0.111439017451873	-0.271320003972599	0.0166963291012927
cg00048370	-0.156887478679179	0.06769950412779	0.176420173847044	0.0709023555313658	-0.0214862366933742	-0.0302287171894495	-0.0153529236568302	-0.00768110331313085	-0.0647372201324338	-0.192453520459325	0.021101781599742
cg20225999	0.0243030515093262	0.011988420820033	-0.0197014990933426	0.0698459239214684	-0.00326275217746305	-0.172415708727333	0.0766626387826549	0.101126545898658	-0.146736565038908	-0.0449240102251541	0.0301744073297352
cg26038649	0.00870868858397572	-0.00162366084779856	0.0465046003362076	0.0339988974136474	0.0672260479971109	-0.160614571819648	-0.0130036058676369	0.0282991975961	0.0909691872304536	-0.143741169136643	0.0110553051953515
cg00296018	0.0165923967484801	-0.0176657732941781	0.061930156875856	0.0515965465694869	0.0232533429349701	-0.0822669571100727	0.00408445249720198	0.0104398236624486	0.0132714353483629	-0.26694188540277	0.0231242916759964
cg17579753	-0.0111538507045908	-0.0238225789263558	0.0682098739638948	0.0519959472883951	0.0223019787112073	-0.123149053561337	0.0146243039175832	0.0166098486182665	0.0307719789278732	-0.154707291104899	0.0154218256196972
cg12177762	-0.020969224206379	0.00983893903930992	0.051672546721335	0.0308836545087515	0.0223195407093808	-0.00246901074993859	-0.0416223485103199	0.00777020193619998	0.0411019783623635	-0.21477542947038	0.0172691681059283
cg13883721	0.0694279438946453	-0.00998539912990112	0.074733916164504	-0.0169323328851108	0.0501255137618054	-0.111382349701653	-0.0306143836152901	0.0219364150153074	0.0554067243524206	-0.293976818346509	0.0459752491439296
cg14302936	0.0203170555308815	-0.0497980000450715	0.0691606746518677	0.0515724349449212	0.0235607746996088	-0.0887232768178577	0.0132393024964516	-0.0890189023744479	-0.0151543961834553	-0.213952684854761	0.00471132558248632
cg14481208	-0.0008672301539138	0.0277731004756058	0.0483777749008777	0.0724849158324838	0.0466303570347104	-0.124266137447579	-0.0187774499821467	-0.0490583840061486	0.0204841778516823	-0.220950839495726	0.025197786297683
cg19084479	0.0133638052547651	0.0387684580617519	0.0655968090287807	-0.00944598826424691	0.0539444866950742	-0.0915785129133416	0.0279585664097185	-0.00871403699469408	0.0737441559518902	-0.11663760082847	0.00973886508695545
cg04466022	0.0242275105934992	-0.0398973649502092	0.0466575890182139	0.0702027940556887	0.0242329911278958	-0.0760039382135318	-0.0291421056316152	-0.0210395952652079	0.0169123482069185	-0.24537099636451	0.027551230730587
cg08770961	0.0421917629907109	-0.00804414763588633	0.00747111365344372	0.00788985267983581	0.0621898822087856	-0.087112769796519	-0.00765607779940162	0.0215452069020226	0.0724465397865505	-0.157445592446234	0.0154106236393987
cg22108980	-0.014064585553697	-0.00690923993388423	-0.0123583510617676	0.0582688087898643	0.0335411393803398	-0.0950784446769404	0.0274952316517614	-0.0503507316096753	0.00904813608171903	-0.130406314267394	0.016654891624336
cg19423978	0.015277251542197	-0.00763125325942399	0.00612978601246587	0.0171475772705387	0.020743622821368	-0.0311215504452934	-0.0107485067184267	0.012063454876041	0.0704837915135192	-0.0299355429865824	-0.0109453911881457
cg10783149	0.00400730019158764	-0.0501098018318691	0.0307309330118676	0.0192276371010943	0.0353055599386662	-0.131312524197594	0.00412132171443281	-0.0154803401047292	-0.00607662220544024	-0.227901997367396	0.0332054857786147
cg01114163	-0.0303995401904463	0.0744468610350403	-0.00151822189085811	-0.00500978630070853	0.0637254575144993	-0.0815324907832444	-0.0522838561950337	0.0630718346467167	0.138166617401466	-0.145586057618698	0.0147771774422392
cg05934682	-0.0431591672185247	-0.119538204860944	0.0810909689273964	0.0377501960775405	0.0533429610574257	-0.117540648549716	0.037049220869542	-0.0729329099167641	-0.035054381838006	-0.246653306687241	0.0477941025312432
cg12051819	0.0489361782520231	0.00889397077176125	-0.0501927440594973	-0.0317182458345667	0.0265531134023508	-0.0607700279517347	-0.016330119923234	-0.00459171730367786	0.00828071297487726	-0.0402462938150269	0.01613123677275
cg11709544	-0.0163209556760199	-0.0236702771336997	0.0379580637365865	0.0736672961910224	0.0813013770594833	-0.122225792387888	-0.0357256283719014	-0.0247017409024764	0.0425001702339713	-0.169364496483961	0.0115062133564708
cg06949812	0.0409011394222237	-0.0173493625377147	0.0962809714514211	0.0396212319875389	0.00110136746538472	-0.106721149495818	0.0254859723243223	-0.0253771112579001	0.0156508945492555	-0.186133932441519	0.00600719582392783
cg02914827	-0.00370416903308928	0.00143179412999477	-0.0389409471780487	0.00702451216592516	0.0988324976083547	-0.131193692151135	-0.00459658353192578	0.046336907735264	0.0616789703472211	-0.128286635989168	0.00559941401363963
cg08142858	-0.025463959728127	0.00934401715873292	0.042107504077427	0.00816100740473572	0.00678007862649668	-0.0209193131807778	0.00272251157658412	0.00428902933959125	-0.0127122571857133	-0.15391486337773	0.00486336704198607
cg01902605	0.17107126498825	-0.0253127815004542	0.0458323217670905	0.0169032628105032	0.0169024266536544	-0.0826158564613567	-0.0291756945414054	-0.0424080347754052	0.0114565101184669	-0.227978748432565	0.0219120962292328
cg06349050	-0.000533794275570972	-0.00644603775532587	0.0475674246054505	0.0469839215769341	0.0184047535222947	-0.113703414595444	0.00592508747235936	-0.0380645962893945	0.0471056723703229	-0.193478467962624	0.0306489075164363
cg19269039	-0.0101165313543643	-0.00754129439999474	0.0226286861632255	0.0126594107161106	0.0171672448207563	-0.0139654887300544	-0.0141076706839554	-0.0129841076398298	-0.0272328978481263	-0.00931472938157359	0.00321086177877266
cg22455128	-0.00987082193186164	0.010281550040357	0.0521569295451304	0.0133240208942348	0.0426623815185281	-0.102009275109251	-0.0204776421432149	0.0273693988108938	0.0668379494836403	-0.27146839649153	0.0369162524444829
cg02487233	0.183279426771045	-0.0135586867849396	0.0534331730805576	-0.0116572581285439	0.03668437436354	-0.210864936687345	-0.0195378448611108	0.00609790628172246	0.0176472174243615	-0.0624908576384119	0.0108794810834152
cg23983173	-0.00664573112699828	0.0147379921744677	0.0113148282792368	0.00557438691707857	-0.0190473403786641	-0.0537306667036817	0.00156357630707369	0.0076080470333958	-0.0756766156315805	0.0112168669278997	0.0105826402346124
cg15594585	0.035451238955803	-0.00869070490820421	0.0115794104190358	0.0174240272276738	0.0616502381391382	-0.0662284376508608	0.00955478625641084	-0.00188413669474934	0.074852094530564	-0.18199186584846	0.0058569569130247
cg00748494	-0.0403529191063188	0.0327035607154813	-0.0402346361829162	0.00563589544590272	0.140968004668919	-0.0591790468750902	-0.0216716631765453	0.0519541403905434	0.0687943024022975	-0.125920402898049	0.00840739347323409
cg11029716	0.0334822783227647	0.0237661660865578	0.0376411311869805	-0.0222602430083549	0.0318300797475592	-0.0565909211607983	-0.00144991686952325	-0.000318079437585008	0.0192324285165894	-0.0887593693201517	0.0269858602473845
cg12866859	-0.00332792530149503	0.0186355471219653	0.000468698679561741	-0.0132894738491168	0.0148975493521501	-0.0186135559736171	-0.0178513244477998	-0.00263105732280059	0.00842901846470077	0.0201308174102065	0.00748083998282893
cg18556455	-0.0120344247349007	-0.0414949584172133	-0.0166810879509962	0.0611840343176345	0.0342801003436832	-0.0664714397754036	0.0206323508816204	-0.0776108812809058	0.0631443927948621	-0.185819426866465	0.00871649932264972
cg26145504	0.0146544110888389	-0.0256203689831162	0.0140366146916833	0.0623386024276405	0.013957394476356	-0.0805968724281125	-0.0218389282108405	-0.0645635550863566	0.0424845848825742	-0.152212093804149	0.0209031780602812
cg11604426	0.00522319337519076	-0.0534131576898446	-0.017572430207061	0.052592622404397	0.00216179373699038	-0.0391965845380528	0.0169543463152776	-0.0786109435549942	-0.0171106375482788	-0.146421632802665	0.0118548383477154
cg07816074	0.00782295599970151	-0.00779745630517536	0.0193643029754218	0.046417652408774	0.0452186506013994	-0.0799180492391656	0.00677062084131433	-0.0296101603001921	0.095959138685301	-0.0916858182651924	-0.0067230135892335
cg16347256	0.0396539086371033	0.0152403679934358	0.00754996053537863	0.046138719717573	0.0228681272511485	-0.0289760292929978	-0.019616540337142	-0.0139917434288699	0.0281111248741413	-0.267741971411765	0.0172116560073379
cg25569480	-0.0922656924975042	0.027071942195434	0.0756389741660047	0.0268000128463662	0.0346831385881891	0.0203944729365008	-0.0651948814590276	0.0291462787525681	0.0927037177739833	-0.117930862648862	-0.00097183407972217
cg16270485	-0.0222653943531864	-0.0139419365448781	0.0685406541571734	0.0393617303115432	0.0610698903202583	-0.0891530221237244	0.0292565206805282	-0.000639319779998681	0.0025065613420963	-0.196054539523001	0.0148554922769351
cg18754388	-0.0115137950359242	-0.00879512998804751	0.013367777823782	0.0290477397080778	0.0194650711635064	-0.0377597741594405	0.0166433614153115	-0.00719336429615491	0.0185742040607016	-0.128374631374766	0.0114439671625322
cg19419650	0.00319117707862714	-0.0719058207627761	0.023800741242404	0.042248475720432	-0.00434511987878197	-0.0757678446924507	-0.0134539632808871	0.00839237169085627	0.0712489310344011	-0.189986026285188	0.0253629528569339
cg21235532	0.0235780937563244	0.00205444509949544	0.0411527093471039	0.0333790725537209	0.0695807819673448	-0.0820452737895697	0.00193636899959433	0.0106227071390783	0.0663699331528668	-0.266996162828882	0.0210546146816041
cg19227924	0.0125881733280008	-0.0271226930151172	0.0329172678717148	0.0466030959258247	0.0542900320332437	-0.0707421936298851	0.043146032165298	-0.0270254954702306	0.0294258192905364	-0.158864783451401	0.00681443720578272
cg15555527	0.00305868215891319	-0.0346898554994496	0.0122656759504217	0.028389947251955	0.0604142314277625	-0.174583305081466	-0.000122244587092272	0.029886735807825	-0.053345703558076	-0.172958644953929	0.035802334144025
cg15849368	0.0166895953937374	0.00362351331666871	0.0143162032922432	0.0640594325642018	0.00810027307963469	-0.0423626966459077	0.0312614390574812	-0.0804173408510379	-0.0394729903835874	-0.158169515487676	0.00336168201579975
cg12758973	-0.032334109008162	0.0142372779081238	0.0403367631812023	0.013143617935847	0.0615606487042658	-0.119228800774254	-0.0863921793657704	0.0280934508235278	0.0954384805213705	-0.184804929620706	0.0140935741615936
cg06501366	0.286823318852928	-0.0357297577307312	0.0274734665981509	0.0715964812097943	0.0586416588404095	-0.119697709835737	-0.0376647065042593	-0.0475862071365017	0.0301181628714684	-0.270862087546857	0.00815731930767867
cg20706134	0.028214939839066	0.00148630915918641	-0.017286274892956	0.0435441249640139	0.014888832607477	-0.104316948420641	-0.0093739849862727	-0.030648907598884	0.0336537852459351	-0.133511679700696	0.0116704221683668
cg07011961	-0.252818629014742	-0.0373901645747809	0.119846948916398	0.106259417300184	0.0863484048002746	-0.0270513056968315	-0.197652733101713	0.0689073200340304	0.191049460276394	-0.120402118634398	0.0132903410338097
cg16031250	0.0461771815192106	-0.00228258082777813	0.0413705189180593	0.0274572520902072	0.0297516400195459	-0.0946563357578885	-0.0040456167390681	0.0243641171389801	-0.0621227306083808	-0.105739910156666	0.0139823056420683
cg08985968	-0.0911040723575417	-0.0152385975057147	0.0697581894244389	0.0315844691146188	-0.0529826687333842	-0.0257432871322596	-0.0308944705289884	-0.00418556439584363	0.021734102784263	-0.041885229458545	0.0245578193838724
cg23083049	0.000494264593012886	0.0127486318367237	0.0235497276395814	0.0481568016160132	0.0183728919723358	-0.0778617769963589	-0.0147730468022848	0.00817002339411443	0.00688408025953357	-0.196009053910182	0.0194706204049588
cg08203127	0.0142984442167998	-0.0364445005300266	0.0341295702305396	0.0432479084553534	0.0440361654835437	-0.0684624469049534	0.000453325377778274	-0.0181131219455311	0.000832308538968195	-0.149175679205067	0.00455825444938313
cg27491557	0.0253260028255197	0.0149214247327284	0.0399256293218109	0.0675919959064111	0.0316323055362976	-0.116070221157284	-0.00375461153082213	-0.0189155632189396	0.0262096386635505	-0.23556577949557	0.0198485082898005
cg03252786	0.00897797413309252	0.0157214329576409	0.0320076972168468	0.0511425950574335	0.0319835880893359	-0.071241117768531	-0.036726293451736	0.00601943417897277	0.0265486326928407	-0.188506043237559	0.0120266236295122
cg10044575	0.0351048526448122	-0.0237752180422726	-0.0335074477323334	0.0178537090367521	0.00238551850323837	-0.0581755895354786	-0.0315508339016265	0.0261604735110707	0.135194474369003	-0.0340277804925385	-0.0096482133247613
cg08703337	0.000929665346312168	0.0215371600800655	0.0244736457786934	0.00600422040839369	0.050426322259836	-0.0191830080828635	-0.0584952300695718	-0.0144706955641483	0.0102229059630797	-0.058973562454333	0.000213997658516368
cg24124954	-0.0180603389146879	0.00303732871036461	0.0300378122627167	0.0469526325280555	-0.0436251940894614	-0.0496520927498471	0.000373749657644159	-0.0217867877054708	-0.0665625469007991	0.0160089605026437	0.000846348934842488
cg13959831	0.0391722660819264	0.0285548590886532	0.0154762572985641	-0.00336339095107109	0.0196636000109815	-0.0486919211559616	-0.0123662068159367	-0.137744132267831	0.0029776343677636	-0.0768161042654207	0.0279030536598471
cg01306688	0.0467567948241745	0.00694782409722996	0.0563588357961861	0.0281550162928775	0.0328460052293593	-0.0975382184330365	-0.0264611525044746	0.0140840877799443	0.0259952607136257	-0.211854125869004	0.0330417714102785
cg09544050	-0.0441090337437335	-0.0437840785345079	-0.0351485313353281	0.0417906364434577	0.0393872606884171	-0.0465394512178233	0.0741958097940669	-0.0443661475252746	0.0813633193871936	-0.164708648103461	0.0210123545587149
cg04095097	-0.0688815742546545	0.165109798015844	0.00703033855637456	-0.0208196845536567	-0.0115223217173898	-0.0713378262490254	-0.00785785019312706	-0.115992964999932	0.0464293595251168	-0.147436499859269	0.0173727940268123
cg00786761	0.0150680158637756	-0.0576583950745388	0.0381311932223756	0.0421117300792217	0.00990306761413104	-0.0465884668791213	0.00747820226593296	0.0046905171633986	0.002900027407558	-0.20123220598856	0.013240851315424
cg05300029	0.0788846539255407	-0.00809484417301471	0.0560090243293912	0.0102579146222443	0.0391039213104163	-0.0583998805246368	-0.0203445196030301	0.011426780436592	-0.00499790770938462	-0.218141052927967	0.0232090937883621
cg26848071	0.0649173014783277	-0.109077751682661	0.0369800292266299	0.0614704137587982	0.0218232391279605	-0.100952187676583	-0.0394425339978631	0.109461309845545	-0.0386778868885673	-0.0827167805851024	0.0152219753197408
cg08979191	0.125551422906666	-0.0583610557451199	0.0546543312258938	0.0746695867218151	0.0372573421520338	-0.140032625055474	0.0179296818783485	0.0146485330698283	0.0207196043047108	-0.334209265414934	0.0320884273666042
cg04306069	-0.104580641178955	-0.0394835749722414	0.013431653625254	-0.0173626861078953	0.06759079338557	-0.0433221993513071	-0.0449256179190761	0.0408596533773915	0.0749890474273165	-0.121633418075642	0.0237774507900077
cg24413781	0.0730236264938098	-0.0161300107381025	0.0531375272237111	0.110042306353279	-0.00839089436564633	-0.120077753356747	0.0306451123618808	-0.0476862020623334	0.0329380836885902	-0.197316711750385	-0.00312938329193895
cg07045469	-0.0339677530199097	-0.0409846943853645	0.106622134798698	0.0126961337027964	0.0531222300069859	-0.074473163937927	-0.0584323369876756	0.067585063287909	0.0277599722782333	-0.219098279419895	0.0169267391122819
cg11316904	0.0429630819363238	-0.0356567541574189	0.036409355176711	0.0402669141560353	-0.0185378714906172	-0.0672542613860815	0.012752544677725	0.0132676020897145	-0.00129956306509715	-0.113843030285069	0.0159269950405395
cg07547765	0.0462553846852133	0.019292886706742	-0.0372399387306384	0.0777808908577543	0.0644497835262546	-0.175898406545191	0.00359880217056073	-0.130053084009024	-0.00795333881639926	-0.131092944532662	0.0217794674105221
cg02055264	0.0236834973312337	0.00599323754308709	0.0168706375447588	0.0628585756825245	0.0298909175871921	0.00909271982142969	-0.0014858785083994	-0.0537044332747955	0.0187683748291026	-0.148361447028186	0.00333923792217377
cg10432422	0.0727933485998031	-0.0484575369605755	0.0126924213666998	0.0272893399776519	0.0228204941032524	-0.0563960226055562	-0.00119521344834508	-0.00233023381658922	0.029623374728189	-0.168121414843094	0.00223344484031504
cg03451178	0.019389453961763	0.0102855224571346	0.06915886900674	0.0324880271740171	0.0276770524360425	-0.111271916343121	0.00418957543396373	-0.0160838342835829	0.0117994381541695	-0.228599207550442	0.0250208069502312
cg02269643	0.0322252829597465	0.017614247613367	0.0202266028347744	0.00548857053417026	0.0205491597022471	0.00404998344027742	-0.0194636992021476	7.53362749707795e-05	0.0549696778013243	-0.120379340384958	0.00716462195324143
cg19893439	0.060457627910683	0.0301557918430615	0.0675155157208545	0.00351438360388592	0.0792451832307694	-0.101148693566592	-0.0149912990426325	0.00773946976046528	0.0665521631783204	-0.226587803501561	0.00434306927646731
cg07518714	-0.0306069220292671	-0.00938812726144531	-0.0145317701468816	0.0514699912033432	0.0615666458954164	-0.0738029308492962	0.000493056083885823	0.0563384448404022	0.0234634196443721	-0.121737380799198	0.00427813179145551
cg01602730	-0.00792923664606462	-0.0136457760827876	-0.000687993313151715	0.0216161491871796	0.0393776833538741	-0.0939111764755717	0.00295265548169589	0.0125316642215238	0.0358219418795198	-0.0987529522364317	0.0140921069423815
cg16924102	-0.00622246898088521	0.0268174644782205	-0.000494617646006054	0.00451747842332235	-0.041314816175785	0.00758771713300328	0.0196412254661973	-0.191324626634225	-0.0270744847327467	0.0295199994988496	0.0257135293118383
cg15804973	0.0233270189858545	0.0124843267323737	0.0861071451845842	0.0468955997278709	0.0410839855041185	-0.122600032485352	-0.0389093979519467	-0.00214523103010318	0.0353841782154513	-0.264653910268271	0.0309111503131283
cg08355456	-0.0229461801298886	-0.023513138914751	0.0143821397729042	0.0414365776704958	-0.0269353596826236	-0.0380770395717592	-0.00722132044055342	-0.00904352339439655	0.137420325173314	-0.0828990660351831	-0.00574664603724099
cg13912311	0.0194850971879385	-0.0682155511689031	0.00337557878995675	0.0773965212953728	0.00524522194788722	-0.0816866193641094	0.0224179357799706	-0.0998476141435456	0.0553455827107904	-0.126871896671758	0.00137471145661992
cg20328456	0.0753378259888306	-0.0380752485830389	0.0473136077045152	0.0964386033766388	0.0418927039515969	-0.182522170776243	-0.000432388845925666	-0.0602092714671567	0.054761259191966	-0.330965473300005	0.0240149894607699
cg12222949	-0.00648837049089421	-0.0266533085046917	0.0374487497452122	0.0196890514859869	0.0385910880234417	-0.0861113214546006	0.0697401395534377	-0.00534187163181618	-0.0491406467127479	-0.144035650706358	-0.0117534221391314
cg14230238	-0.0279330528665085	-0.0120581242643928	0.00711536022051484	0.0111070853969169	0.0221227298317043	-0.0899518148002915	0.0319390501943804	-0.00576935029977336	-0.0049210650455922	-0.12078956741618	0.0202393086917113
cg19227031	-0.00957481624521721	-0.0789638549902246	-0.0163883593456786	0.0274927893187094	0.0598512628411485	-0.162959569346547	0.0255116906050611	-0.0574374524607451	-0.0375017471238733	-0.15293799054193	0.0168386126680075
cg08709360	0.00291952977641232	-0.0193573595780586	0.0228117168279127	0.0109021049455158	0.067689644543838	-0.109058911197769	0.00748588758940845	0.0227250459075799	0.067820704871798	-0.190217796775018	0.0194787940856197
cg07472579	-0.0451085623054064	0.0436242792256779	-0.00249218351091802	-0.00221672980406062	0.0455644607399896	-0.00551132358755666	-0.0483930648822003	-0.0112494260730951	0.0819129331162367	-0.123908544144287	0.0176937156814892
cg25194612	-0.0142754634074793	-0.0179759794265538	0.0553590227647017	0.016589854755384	-0.00842618584771514	-0.101716139909502	0.0116856644575116	0.0462161476845133	0.0515931037378174	-0.178707469369045	0.0147740689396793
cg19463349	0.0969629724613385	0.0135600837198981	0.00800214645249338	0.0397554615147821	0.058510111068861	-0.0389792020113059	-0.0559157176590281	0.0177650614168142	0.0311969226735136	-0.271603403154529	-0.0168108532507417
cg27478242	0.0184586044366372	-0.0455109956796626	0.010391710387255	0.0355214086947064	0.0489117066024664	-0.123663304012103	0.0485314306974304	-0.0379801596795328	0.0235162427239285	-0.140634758942853	0.00903182038500594
cg15193133	-0.0405483081747096	0.00221410882840486	0.026125239788428	0.00136594312670531	0.024945420194547	-0.109294239212175	0.0107696184475523	0.0314529608478769	0.114542292980422	-0.157969111085782	0.0175646048719494
cg11194708	0.018029605747652	-0.032232458611693	0.00115803668534433	0.0175146858550557	0.0475977569440993	-0.0760739241741346	-0.0511316684696123	0.0309422672511925	0.0653441916895486	-0.186951422203024	0.0190723757057774
cg21187770	0.0683690321872733	-0.00563695827106243	0.0565492245347817	0.0432455138967469	0.0577760991041126	-0.262677789605185	-0.0133903330844172	-0.0240179884322925	0.050655707653514	-0.235313549274956	0.034825506505186
cg15585294	0.0368645355631668	-0.00749773511890619	0.0596483998942681	0.0739834476679612	0.0341817194822597	-0.0581783980485074	0.0154327556544013	-0.03159454300688	0.0220068333674268	-0.133101046140647	-0.0104530356962332
cg17615629	0.0109856580765849	0.030955436505429	0.000708032288749674	-0.0135690592050677	-0.0230828831913172	0.00412273983986161	-0.00124042042528144	-0.00328952338252328	-0.0302498764037146	0.0025075418557105	0.00564037609361934
cg27340001	0.0160783128220556	-0.0288405805086909	0.0128254234420664	0.0238426699111073	0.0412680949807487	-0.119496243943466	0.0181519064731997	-0.0203861919591202	0.00893642791500704	-0.204814613051814	0.0314519848134529
cg11886639	0.0153630815420587	0.00971545202994573	0.0232170160265991	0.025809146396025	0.00903788685431103	-0.0398779990633355	-0.0106367463443339	-0.00715722462919506	0.0185703593476232	-0.148745926781225	0.0113294620575612
cg15124926	-0.029640645441277	0.0610777580037422	0.0554386611489802	-0.0020360065263881	0.0651534258273224	-0.0902875101605648	-0.0606544722030034	-0.00144979933093302	0.0277040882351277	-0.189377038698181	0.0181260299665445
cg01872872	0.0179850654883087	-0.0215383107355075	0.0357839543315241	0.0146577497630567	0.0180946500694029	-0.015284454665574	-0.00383447832932262	-0.000196572107107579	0.0279693493416569	-0.173215252933086	0.0128906463000202
cg06494185	0.00991813092928381	0.013740321694887	0.0157545827878054	0.0376435545376835	0.0134554053927798	-0.0404150388293645	-0.0198566744646587	-0.0160131571624403	0.0218509715145407	-0.147196453304618	0.00674827687871156
cg05517976	0.0135180760960586	-0.0165989619633274	0.00475628559489796	0.0254516751538086	0.00988295968284875	-0.0491527904891951	0.000178725272257012	-0.0551236648550259	0.00804532386004694	-0.0583477721644768	0.012457379927743
cg15542459	-0.0243582890905959	-0.0119576732659962	0.0462337816456953	0.0330212363482997	0.0381895330453915	-0.0735361035091078	-0.00289962286944622	-0.0209904726072834	0.0226764037374691	-0.18356560905391	0.0162988666499392
cg03554573	-0.0686815016683918	-0.0115435311255462	0.0508369941934104	0.0159751439286804	0.0264565011832452	-0.0722817755700339	-0.0130222956516274	0.0106593680415008	0.0191100815741441	-0.131419667010339	0.0249648459177562
cg14319451	0.0393828815146813	-0.0279671707862396	0.0109083033598862	0.0767316440814235	0.0185425388882421	-0.135728233828912	-0.00421065801764594	-0.0637591982443877	0.0657397246743854	-0.188916324671233	0.0127000409199705
cg16667508	-0.0270888585176568	0.0611353281848264	0.0948137318033815	0.0453972231908263	0.0765424246953199	-0.141709454282141	0.0185994346301247	-0.0299641781513366	-0.0188473192365368	-0.247336718930362	-0.0047788035974536
cg05324273	0.0276836279158022	-0.0127261719564319	0.0597165508859647	0.00246570140658167	0.0248423605050344	-0.11034831522089	0.00418543327656499	0.017763505360047	3.04022564034481e-05	-0.164067376736014	0.025731596598482
cg01321174	0.00247002498405838	-0.00172459263216025	0.00767425993299211	0.00505865450559579	0.033018137725885	-0.0253129394201621	0.0237801097032904	0.0177098670946306	0.0496578027349201	-0.14590499117524	0.0174439658394827
cg08818829	-0.0700151616825789	0.0103870107792396	0.0959165809697845	0.00489303042005724	0.0433714921479195	-0.00695122641849516	-0.0494259805103021	0.0826539062093166	0.146123915542166	-0.194576406772081	0.0409874029938493
cg22445712	0.0219467467031314	-0.00153370879265124	0.0195595435879942	-0.00560098640689175	0.0208258979733652	-0.122277307766227	-0.0367336085647418	0.0218859270648857	0.0798361285615632	-0.150113995507323	0.0116962553033737
cg16893614	0.0616955107659765	-0.0108833889957896	0.025471715514304	0.0414413115017537	0.0275133087174305	-0.119610062943712	-0.00102516332268733	-0.0241375135891065	0.0109706292556796	-0.277915384754474	0.029613750153216
cg18364858	-0.0417910627432184	-0.0196345603078279	0.0623032839030823	0.0474698651954002	0.0738878366695084	-0.135375700500075	0.0187214460668278	0.0204930010226239	0.0491809317678056	-0.221009723640419	0.0226797224267337
cg12691572	-0.0250326090402678	0.00690352478626763	-0.0288947585223528	-0.0118656029785866	0.0396594644092365	-0.0282227183556576	0.00156416886812613	0.0128936904174117	-0.00694170567247659	0.0558213732218377	-0.00262738367018015
cg03748603	0.0148958164662161	-0.00717916033943911	0.0550234159505527	0.0450157342854967	0.0329181986465642	-0.0743333790449531	-0.00864644163917981	-0.0133951039535602	0.0118781442777113	-0.189086864052385	0.015375202389066
cg15628518	0.0177451308592603	-0.0417888958415509	0.0294026386254966	0.0381891867288385	0.0123158479802354	-0.163137492500227	0.0161176905072604	0.00167721383163953	0.0959974256627272	-0.134657943056946	0.000276374423710124
cg09482093	-0.025418088880393	-0.00875585567449819	0.0531435887447383	0.0359271848733256	0.0510003356522761	-0.0983175538387002	0.0238806048435954	0.00217582369620234	0.00619292123821515	-0.184655871802346	0.0203471378124922
cg00157359	-0.000499182696884306	-0.00668224599348033	0.014377096523337	0.0460650576691283	0.0128502574363117	-0.0771223615670454	0.0163307000567168	-0.0447156237257062	0.0626814968584228	-0.131321394793252	-0.00289887017101153
cg04942251	0.0442774346984979	-0.0309095882171533	0.0415741636856766	0.0852617152458086	0.0244000760500541	-0.204385080111266	-0.0494814627759237	-0.0572572241658588	0.0453284347802147	-0.277752866643348	0.0503141739632032
cg00301396	0.0325881670391558	0.0167129089224594	0.03437022593562	0.00704780947952824	0.0853374221223831	-0.0700666607760593	-0.0431373677446131	-0.0100306621415389	0.071851901335341	-0.145106464046321	0.0347314360388259
cg26143452	0.12513590273133	-0.0164322655885492	-0.0150355570774846	0.0430605526277384	0.0829161284547663	-0.0475304423749111	0.00595074649993182	-0.0133183320675724	0.0429568701760216	-0.161122698047606	0.00231304724658609
cg27331665	0.0231831611806101	-0.0726684899103319	0.0103288738674741	0.0439259812402513	0.0531761452686513	-0.207559879353777	0.0721472462812217	0.098467659172993	-0.0361263216419292	-0.138360078468553	-0.00337480973475029
cg16823042	0.0529927842633094	0.103188697972172	0.0418614865758408	-0.0757379398181007	-0.0360329765856771	-0.0693723358559511	-0.0267765885733951	-0.00276647171883115	-0.203975364735752	0.0908596192746182	0.00687909233435658
cg23243408	-0.0820846019633321	-0.00746691462790029	0.0106689646986931	0.0644857294452208	0.0461876925333091	-0.093335766229553	-0.00615128042185767	-0.00452384141253145	0.0220845494117331	-0.278519578252647	0.025361674099901
cg26314966	-0.0308533344065458	-0.0224901305895272	0.00589778305062027	0.0453744046748195	0.107838524114645	-0.0453620533971107	0.0106093646024882	0.0209791751929157	0.0703129595367757	-0.235847642098075	0.00319368164461458
cg01297627	-4.25606945641264e-05	-0.00409844665594987	0.0404790788672164	0.0106072749293108	0.0262751323067813	-0.0816805539467713	0.0149580336973507	-0.0412377307379216	0.0262359526861946	-0.253413747053382	0.0279020456427677
cg12689679	0.00134573160197465	0.0241841838759488	0.0101765118839703	0.019316017818552	0.00301378044915347	-0.0560804456715949	-0.00638925673722133	0.00384166472778502	0.0378672840625978	-0.138782484719015	0.0270280544021753
cg17571266	-0.0185716372129492	-0.0876259299167465	-0.0139091123178462	0.0401018542775191	0.000177841212911525	-0.224179614510708	0.00777969024517056	0.097417758351429	-0.00620892800251857	-0.173811046955463	0.0260815191903832
cg24639679	-0.0288689056064904	-0.0413360396300853	0.0615785972774096	0.028544870572301	0.0987771324879567	-0.138388609932681	-0.00267443214667985	0.0305556756144527	0.00933451765144147	-0.261982795786609	0.0198036908930186
cg26125366	0.0300733865238094	-0.0286023039647968	0.0938780724823911	0.0130282794341123	-0.0137938333393247	-0.0403359104550881	0.0217967442419085	0.00674063691094367	-0.081246732402805	-0.0119060324593019	-0.00029686379738465
cg04707519	0.0188658556216031	0.0260505341612184	-0.0181509970183248	-0.00673179594637799	0.0816913726250429	-0.0945018207021341	0.00451815339530703	0.0365693411895716	0.103966388051388	-0.0669518959898912	-0.00515339180034866
cg08175536	0.0251182923578789	0.0312835633416016	-0.0424233054241424	-0.0154087587673424	0.00875483577201391	-0.0859927089455211	0.052659875123972	-0.0629801030235962	-0.00421077604089585	-0.119346431269693	0.0175215143357019
cg20129827	-0.0326626338262634	0.00793920250258178	0.0476447385143748	0.0313977848092503	0.0447273729235496	-0.0749875908457912	-0.0305689038197553	0.0130518917622708	0.095224631972025	-0.177085527386612	0.00178436162050794
cg12864721	-0.0029415104972905	-0.0339421411983818	-0.00337233868667273	-0.00757437587435547	-0.00441989974039767	-0.053509542058551	0.016451259652654	-0.0529038978976133	0.045214805634099	-0.0537457210051446	0.00421719352819606
cg12583970	0.0365893728112887	-0.0018321838021491	0.0398638475549302	0.0288208952597403	0.0253820677623157	-0.0517659499393945	-0.0162222181703375	0.00172940870433466	0.0222910731663706	-0.230651266825914	0.0208643549281429
cg24253618	0.0123290676347381	-0.0159060468907886	0.0193562568664838	0.0180383242302508	0.0304200506348512	-0.0684351307820797	0.00962588023207277	0.00576340832594588	-0.00860281802084096	-0.119754968317793	0.0172603218237964
cg02680566	0.0311869860923721	0.0212662238924678	0.0108517864983147	-0.0133790084820363	0.0262919887211236	-0.106270896035431	-4.59938904200036e-05	-0.0019962756553383	0.00809878472620404	-0.10027132962632	0.0204685488017718
cg21901395	0.00740782106468297	0.00894711049379419	0.0149477052739512	0.0509477834581329	0.0171259427477399	-0.106798693042129	-0.000695010009088337	0.0184933192798633	0.0366549848903671	-0.160585049331955	0.0190978731006883
cg24864576	0.149260728917607	0.0139024212831879	-0.0106892921019748	0.02538130146275	0.0958926059225294	-0.00961619808415429	-0.0211216941863214	-0.00617937977889076	0.0520757611375132	-0.176598252296614	-0.0126134823454281
cg19535358	0.058984531800086	-0.00427209745448664	0.029975285130402	0.0337736004423567	0.0101284226614344	-0.134829052010045	-0.0264184318970988	-0.0148022662802064	0.0697965046078525	-0.219813658395132	0.0286843030462357
cg16500916	-0.00800977688941416	0.0108617046467026	0.0258861429897309	0.0110604493881193	0.0118719500086902	-0.0313177975835013	-0.00464693567710309	0.00369464508930566	0.0291091860212843	-0.133699378367742	0.0198433615871321
cg04798919	0.0681043623660603	-0.0214917354887044	0.0467452467022253	0.0497478808241827	0.0404897277439532	-0.0947221962853375	-0.0156596558537917	-0.0205612431172555	0.0581560114367901	-0.18604836369309	0.0270872607200378
cg23035209	0.0172330450163062	0.00556252504017499	0.00130766773239268	-0.0338081843816103	-0.00529525185457996	-0.0410112705679109	0.00391042311880935	-0.00974077660818315	-0.0574635738305141	0.0349477450423028	0.0219835197227129
cg22878388	-0.0385335600643185	0.0110011673699803	-0.00149663586789691	0.0680204826586	0.0364419579740115	-0.0839509597315057	-0.0368533025112608	0.033396604036911	0.098949704227471	-0.229595949269432	0.00118487016134251
cg25730122	-0.0547125872102184	-0.0207504953757892	0.0624554670849397	0.0424852756164965	0.0402896073644508	-0.111154328296085	0.0127179815504197	-0.016329817466281	-0.00336215216067675	-0.0304120048807657	0.00354956985741918
cg22851880	0.0109049193747284	-0.0222542816430483	0.0315332662441456	0.0184020210730181	0.0274209706633241	-0.159360154838144	0.072841754672894	0.0426975984993465	-0.047657289319754	-0.0564970171618779	0.00803019560290104
cg10442355	0.0447301475921773	0.0424107163117387	0.0898168636601796	0.0584594634455688	0.0340500586018526	-0.125845728972805	-0.0509127805740426	-0.017131163396353	0.0660104889958743	-0.328357509189033	0.0236859593923732
cg26383138	-0.0897715053244914	-0.0153000261403541	0.0403021426714587	0.0339223870574395	0.035549243012855	-0.0613921393681668	0.075222713563814	-0.188228640943736	0.00579241736757259	-0.223528848393758	0.0350121150132659
cg14254433	-0.0151112697963252	0.00809991172756566	0.0222481028740017	0.0231302159670741	0.0149518637754284	-0.0864583109555378	-0.0230397825498151	-0.0439215606726096	0.0398458304689751	-0.144201270915505	0.0208029425174564
cg18500300	0.0981898237460521	-0.0529622267773723	0.0402410399735012	0.0754253371034092	0.0320159478463697	-0.111159708993013	0.0214679240922635	-0.0631309695730357	0.0244866808457077	-0.184158716989935	-0.00725003764341767
cg06246950	0.0226667924688839	-0.0361103301457404	0.000409470925514831	0.0440564239221614	0.00423557113867571	-0.0195476520931881	0.00491872759744869	-0.0167597611634075	0.0194649436397449	-0.142091080364451	0.0133512208146195
cg11868728	-0.0164707145492093	-0.0313881784160955	0.00947539284944056	0.0413142233356677	0.0213817133665149	-0.0381846199426549	-0.00784281469635063	-0.00992177595552439	0.0398913309629946	-0.222817691221481	0.0245462271462073
cg14462779	-0.0289786389837817	-0.0309681664527911	0.0295222128802742	0.0350377652438581	0.0514452918735479	-0.0421370021050162	-0.00940251442226506	0.0236794429832235	0.0231315131981348	-0.0942670622907017	-0.00345007033696993
cg04308185	0.0350909829881882	0.0477898239973085	0.0877541738939079	0.0108256853019908	0.0609580012114599	-0.175868198014704	-0.0922137874441751	0.0164499081161917	0.0302250608369058	-0.231680230229338	0.0555770774069258
cg10257302	0.166412553907638	-0.0166726708874866	-0.0277768257172617	0.0463887730878455	0.1071958550782	-0.0689266195364118	-0.0021794853799402	0.000440935880913232	0.0698308151438737	-0.18602562089499	-0.00295601232824789
cg19878482	0.0227975900001775	-0.0222064163225434	0.0275524554506103	0.0277524685483449	0.0108788837448406	-0.100613439678957	0.00481209017972435	-0.0054065494007378	0.0455114745936887	-0.102524146697712	-0.000313881870762854
cg01079738	-0.0651731305588623	-0.0280771044828432	0.0446230329455111	-0.00623977956467504	0.066716618388224	-0.0356117262246292	-0.0355956446430623	-0.00592733243255652	0.0253888646085278	-0.0891610707692312	0.00611569609226323
cg24211157	0.0236173024855902	-0.028452726358551	0.011407855638788	0.0575268378505411	-0.012708551770194	-0.0592556949804672	0.0383013448364605	-0.0825937608032651	0.021643348481348	-0.139803235814809	0.0151632905704413
cg12923268	0.0481854896584899	-0.026068511555033	0.101253424602049	-0.0239115397149976	0.0615894974830501	-0.100917776057411	-0.0556157205009888	0.0540230139503153	0.0121163183871463	-0.125373805652905	0.0219853917574654
cg04319873	0.0211759032186014	-0.0146907485122466	-0.00667028921906025	-0.0145849923556051	0.0369957703963779	-0.0748684336566438	0.00246370547215606	-0.0180126168614087	0.0181891916230903	-0.056502449718383	0.0286986197980508
[truncated: 7,072 more rows]
